# Supplementary material for: Hyper-maturity and accelerated aging in the hippocampus of mouse models of neuropsychiatric disorders with anxiety-like behavior
Source: Neuropsychopharmacology. 2025 Oct 27;51(5):856–67. doi: 10.1038/s41386-025-02237-6 (PMC13013628; doi:10.1038/s41386-025-02237-6)
Supplement: Supplementary file 2 — Supplementary Tables 1–26 [file 41386_2025_2237_MOESM2_ESM.xlsx]

## Sheet: TableS1
Table S1. Differentially expressed genes in the DG of Sert homozygous KO mice compared to wild-type mice
Symbol	ExpMean	Exp WT	Exp KO	log2FC	lfcSE	Stat	p-value	padj
Fam205a3	0.348791	0.697582	0	-0.763481	3.02775	-7.75236	9.01977e-15	2.17755e-10
Slc6a4	10.297	0.247705	20.3463	4.09664	1.01185	6.10198	1.04763e-09	1.26459e-05
Exoc6	28.6928	21.0462	36.3393	0.760163	0.109203	5.85701	4.71279e-09	3.79254e-05
Gm7334	0.453004	0	0.906007	0.930554	1.1682	5.52434	3.30721e-08	0.000189519
Uqcrq	578.831	719.607	438.055	-0.71481	0.170705	-5.47246	4.43826e-08	0.000189519
Cox6a1	1280.27	1550.89	1009.66	-0.618731	0.156498	-5.45169	4.98923e-08	0.000189519
Sf3b5	14.5054	16.9669	12.0439	-0.461959	0.118496	-5.4345	5.49512e-08	0.000189519
Cartpt	4.16862	7.44078	0.89645	-2.15408	0.561917	-5.36749	7.98418e-08	0.000240943
Rps2	824.471	910.92	738.022	-0.30329	0.0910112	-5.33703	9.44814e-08	0.000253441
Rpl27-ps3	759.695	886.03	633.36	-0.483681	0.142321	-5.26329	1.41501e-07	0.000341613
Gm42417	1.01172	2.02344	0	-1.59619	1.33095	-5.20184	1.97327e-07	0.000422912
Npy	207.2	255.722	158.677	-0.685053	0.177454	-5.19007	2.10212e-07	0.000422912
Prr7	120.027	133.589	106.465	-0.324702	0.0948922	-5.14008	2.74615e-07	0.000474358
Pcp4	891.367	993.047	789.687	-0.330208	0.105218	-5.13977	2.75081e-07	0.000474358
Mrpl55	53.7624	66.0802	41.4446	-0.660308	0.16735	-5.12246	3.01577e-07	0.000478288
Mid1-ps1	5.44269	2.47892	8.40647	1.43502	0.313526	5.11306	3.16983e-07	0.000478288
Prelid1	108.68	122.598	94.761	-0.368151	0.101047	-5.08639	3.64936e-07	0.000496854
Gapdh	1971.68	2177.34	1766.03	-0.301903	0.0923842	-5.08355	3.70449e-07	0.000496854
Rpl28	216.069	250.716	181.422	-0.464523	0.134788	-5.06694	4.04259e-07	0.000513664
Rps19	509.249	583.203	435.295	-0.421167	0.134888	-5.03907	4.6781e-07	0.000564693
Lyrm4	17.3865	20.6162	14.1569	-0.512139	0.138699	-4.98871	6.07839e-07	0.000659877
Selenow	1145.07	1351.63	938.508	-0.525787	0.146994	-4.98739	6.11996e-07	0.000659877
Srp14	225.554	259.536	191.572	-0.436084	0.131281	-4.98157	6.3071e-07	0.000659877
Sac3d1	19.8269	22.8029	16.8508	-0.415149	0.119373	-4.97396	6.55996e-07	0.000659877
Psmb2	140.992	152.564	129.419	-0.235682	0.0882423	-4.95661	7.17355e-07	0.000680837
Scand1	127.184	152.586	101.782	-0.579457	0.158026	-4.94451	7.63366e-07	0.000680837
Ubl5	390.552	477.676	303.428	-0.652948	0.163355	-4.93795	7.8948e-07	0.000680837
Smdt1	209.871	241.889	177.852	-0.441533	0.137788	-4.93791	7.89638e-07	0.000680837
Snrpd2	73.0216	86.9648	59.0784	-0.550081	0.149798	-4.88832	1.01698e-06	0.000811672
Gm13889	68.3221	77.1418	59.5024	-0.369102	0.110936	-4.88025	1.05953e-06	0.000811672
Plekhj1	76.9492	87.719	66.1794	-0.401223	0.125943	-4.87278	1.10037e-06	0.000811672
Rpl18a	1208.07	1374.2	1041.94	-0.398992	0.114991	-4.86183	1.16308e-06	0.000811672
Mif	498.804	600.734	396.874	-0.596813	0.174813	-4.86156	1.16465e-06	0.000811672
Atp5j	415.232	478.887	351.577	-0.444758	0.140269	-4.86042	1.17135e-06	0.000811672
Gstp1	414.12	481.387	346.853	-0.471713	0.139737	-4.85833	1.1838e-06	0.000811672
Elob	591.379	704.394	478.364	-0.557308	0.16757	-4.85394	1.21035e-06	0.000811672
Tpgs1	92.5816	101.488	83.6757	-0.275429	0.130849	-4.83787	1.31238e-06	0.000840487
Nme1	98.2082	111.878	84.5386	-0.400114	0.111125	-4.83628	1.32294e-06	0.000840487
Cox5b	460.135	547.498	372.772	-0.553328	0.185792	-4.82258	1.41713e-06	0.000877243
Snrpb	159.63	180.07	139.19	-0.369162	0.108112	-4.81673	1.45929e-06	0.000880755
Ndufb11	179.969	210.265	149.672	-0.487637	0.141493	-4.80551	1.54359e-06	0.000889082
Uqcr10	465.806	572.602	359.009	-0.672018	0.20148	-4.8051	1.54674e-06	0.000889082
Cox7a2	362.01	419.853	304.167	-0.463716	0.145848	-4.7919	1.65207e-06	0.00091921
Csnk2b	166.088	184.773	147.403	-0.324017	0.108734	-4.78661	1.69625e-06	0.00091921
Chchd10	210.48	249.909	171.051	-0.544334	0.152913	-4.78295	1.72744e-06	0.00091921
Cox8a	1333.11	1592.32	1073.9	-0.567826	0.169794	-4.77591	1.78897e-06	0.00091921
Grcc10	295.667	347.748	243.586	-0.511845	0.149437	-4.7742	1.80425e-06	0.00091921
Timm10	66.2657	78.4638	54.0676	-0.529095	0.155331	-4.77053	1.8374e-06	0.00091921
A430005L14Rik	33.5645	40.0443	27.0848	-0.547393	0.148033	-4.76745	1.86568e-06	0.00091921
Ndufa4	673.51	766.019	581.001	-0.39824	0.134613	-4.75639	1.97085e-06	0.000946497
Gm10275	588.676	668.382	508.969	-0.39242	0.128236	-4.75348	1.99948e-06	0.000946497
Rps16	272.634	320.566	224.701	-0.5107	0.142507	-4.70973	2.48047e-06	0.00115161
Edf1	245.481	288.382	202.579	-0.507388	0.152861	-4.69194	2.70627e-06	0.00122394
Dynlrb1	466.172	508.056	424.288	-0.259384	0.0996153	-4.6861	2.78457e-06	0.00122394
Pcsk1n	295.272	346.578	243.965	-0.50476	0.142117	-4.68465	2.80443e-06	0.00122394
Rpl31	444.447	511.159	377.736	-0.435401	0.137671	-4.68213	2.83907e-06	0.00122394
Ndufa13	120.761	148.656	92.8656	-0.672978	0.183573	-4.67642	2.91929e-06	0.00123645
Cox14	170.732	199.572	141.892	-0.489198	0.149574	-4.66106	3.14586e-06	0.00129545
Gm11808	984.651	1119.5	849.803	-0.397243	0.139876	-4.65975	3.16592e-06	0.00129545
Nme3	89.4674	107.718	71.2172	-0.59017	0.17194	-4.62996	3.65742e-06	0.00145694
Rps13	392.676	461.294	324.058	-0.508111	0.155184	-4.62861	3.68127e-06	0.00145694
Polr2e	107.016	120.716	93.3164	-0.367934	0.117941	-4.61988	3.83966e-06	0.00149511
Higd2a	227.73	276.48	178.979	-0.62456	0.184932	-4.60752	4.07506e-06	0.00153733
Rabac1	328.268	385.137	271.4	-0.503387	0.14794	-4.6075	4.07543e-06	0.00153733
Dynll1	519.505	577.442	461.567	-0.322508	0.0964839	-4.59683	4.28974e-06	0.00159327
Ndufb10	282.766	319.299	246.234	-0.373541	0.126816	-4.58403	4.56102e-06	0.00165106
Psmb5	225.144	258.251	192.037	-0.425471	0.134121	-4.57998	4.65023e-06	0.00165106
Mrps6	54.7431	64.4361	45.0501	-0.506882	0.157924	-4.57997	4.65049e-06	0.00165106
Rpl32	742.372	846.218	638.527	-0.405728	0.143412	-4.5645	5.00693e-06	0.00175185
Ubb	2098.44	2311.1	1885.77	-0.293282	0.100912	-4.55918	5.13548e-06	0.00177115
Sgms1	17.7054	14.8398	20.571	0.445543	0.0796743	4.54703	5.44078e-06	0.00185002
Idh3g	245.735	254.036	237.435	-0.0971061	0.0724383	-4.53611	5.7301e-06	0.00187885
Zfp771	72.2874	75.3396	69.2352	-0.120237	0.0898972	-4.53609	5.73072e-06	0.00187885
Mrpl41	194.531	224.252	164.809	-0.442022	0.135634	-4.53366	5.79695e-06	0.00187885
Ndufs7	271.782	319.445	224.119	-0.509388	0.155562	-4.53221	5.83687e-06	0.00187885
Phf5a	44.3363	51.9929	36.6798	-0.492008	0.149565	-4.52659	5.99435e-06	0.00189615
Prdx5	362.298	409.566	315.031	-0.377551	0.13549	-4.52471	6.0477e-06	0.00189615
Cox6b1	450.44	544.556	356.323	-0.610497	0.186003	-4.51874	6.22088e-06	0.00192544
Clta	391.113	419.884	362.342	-0.212095	0.0854876	-4.51457	6.34454e-06	0.00192996
Ypel3	457.678	521.578	393.779	-0.4046	0.123753	-4.51288	6.39537e-06	0.00192996
Usmg5	1781.48	2102.15	1460.8	-0.5248	0.179746	-4.50829	6.53511e-06	0.00194779
Trmt112-ps2	56.803	74.8535	38.7524	-0.932172	0.283658	-4.49885	6.83227e-06	0.00201009
Tcf20	40.4387	34.7345	46.1429	0.399722	0.0842805	4.49642	6.91067e-06	0.00201009
Timm13	110.792	127.796	93.7877	-0.442311	0.171428	-4.48152	7.41136e-06	0.00213006
Myl12b	293.004	323.492	262.516	-0.300293	0.101909	-4.4736	7.69152e-06	0.00218457
Tomm6	141.089	170.16	112.019	-0.598783	0.182224	-4.46618	7.96303e-06	0.00223539
Ube2s	106.784	115.231	98.3365	-0.226596	0.101999	-4.46122	8.14944e-06	0.00226142
Rpl18	503.27	590.605	415.935	-0.504812	0.161782	-4.45651	8.33066e-06	0.00226527
Gm3244	392.425	453.093	331.757	-0.44852	0.165382	-4.45598	8.35098e-06	0.00226527
Aip	102.326	113.408	91.2441	-0.310656	0.104566	-4.45192	8.51051e-06	0.0022829
Ppdpf	139.563	158.185	120.942	-0.384508	0.137909	-4.44444	8.81193e-06	0.00229808
Atp5h	653.121	727.754	578.488	-0.330652	0.128147	-4.44302	8.87036e-06	0.00229808
Ap2s1	248.234	281.789	214.679	-0.39084	0.132502	-4.44217	8.90556e-06	0.00229808
Oaz1	653.003	732.483	573.523	-0.3524	0.11286	-4.44115	8.94788e-06	0.00229808
Fis1	226.257	257.037	195.477	-0.393215	0.132265	-4.43291	9.29711e-06	0.00236264
1110065P20Rik	102.832	119.134	86.53	-0.456797	0.160473	-4.42605	9.59721e-06	0.00238771
Rps14	1170.7	1318.76	1022.64	-0.366566	0.122146	-4.42419	9.6803e-06	0.00238771
Rps17	840.8	954.456	727.144	-0.391967	0.146623	-4.42392	9.69246e-06	0.00238771
Kif3a	70.1305	56.2265	84.0345	0.571366	0.0963356	4.40814	1.04261e-05	0.0025425
U2af1l4	99.7371	115.074	84.4006	-0.442722	0.146492	-4.40548	1.05552e-05	0.00254823
Rps15	1280.29	1471.98	1088.6	-0.434937	0.15916	-4.39982	1.0834e-05	0.00258964
Ndufv3	242.321	291.65	192.993	-0.593167	0.136496	-4.39312	1.11736e-05	0.00260711
Psmb6	210.385	233.459	187.311	-0.316218	0.11699	-4.39063	1.13025e-05	0.00260711
Eif3g	112.528	124.748	100.308	-0.311785	0.112211	-4.39047	1.13106e-05	0.00260711
Atp5d	294.635	333.133	256.138	-0.377883	0.128854	-4.38992	1.1339e-05	0.00260711
Pop5	147.7	165.822	129.578	-0.3534	0.119542	-4.38654	1.15165e-05	0.00262295
Fbxl6	51.5538	55.8927	47.2149	-0.238763	0.103565	-4.38171	1.17749e-05	0.00265581
Ndufa11	31.2825	36.9646	25.6003	-0.513213	0.157489	-4.37976	1.18808e-05	0.00265581
Cebpzos	66.9548	76.3427	57.567	-0.401177	0.154563	-4.37214	1.23036e-05	0.00272508
Ubald1	119.628	131.666	107.59	-0.288914	0.102074	-4.36345	1.28027e-05	0.00280984
Iqsec1	76.4368	54.6842	98.1894	0.832918	0.146468	4.35926	1.30503e-05	0.00281403
Ppia	1606.72	1822.55	1390.9	-0.389695	0.116329	-4.35918	1.30549e-05	0.00281403
Rpl26	978.795	1088.86	868.732	-0.325496	0.130533	-4.35498	1.33081e-05	0.00284321
Tbcb	98.4236	111.416	85.4315	-0.379213	0.107292	-4.34782	1.37498e-05	0.00291182
Rps19bp1	54.1217	62.2027	46.0406	-0.42608	0.147603	-4.34479	1.39412e-05	0.00292556
Atp6v1f	303.819	344.955	262.684	-0.391773	0.139602	-4.34297	1.4057e-05	0.00292556
Uchl1	740.253	838.252	642.255	-0.383714	0.137036	-4.33775	1.43949e-05	0.00293635
Mrps11	42.4316	47.6702	37.1929	-0.349734	0.122758	-4.33624	1.44943e-05	0.00293635
Mrpl4	77.9411	84.4188	71.4633	-0.237303	0.103032	-4.33421	1.46288e-05	0.00293635
Pym1	27.6986	32.3047	23.0925	-0.467146	0.151752	-4.3324	1.47491e-05	0.00293635
Eif3k	217.771	237.703	197.839	-0.263621	0.105937	-4.33089	1.48505e-05	0.00293635
Cox6c	1006.7	1176.12	837.278	-0.489754	0.1613	-4.32842	1.5018e-05	0.00293635
Supt4a	142.837	163.898	121.776	-0.425548	0.146047	-4.3275	1.5081e-05	0.00293635
Atp5g1	354.315	422.088	286.541	-0.55719	0.140619	-4.32648	1.51513e-05	0.00293635
H2-Ke6	90.9792	101.128	80.8306	-0.319663	0.111536	-4.32572	1.52035e-05	0.00293635
Rpl30	517.382	592.169	442.595	-0.419198	0.129271	-4.3185	1.57094e-05	0.00300997
Cox4i1	1148.3	1291.99	1004.61	-0.362636	0.132555	-4.31627	1.58689e-05	0.00301658
Fdxr	26.3897	31.1099	21.6696	-0.502262	0.140833	-4.31069	1.62747e-05	0.00306956
Gpx1	86.4103	97.1447	75.6759	-0.356138	0.124846	-4.30832	1.64503e-05	0.00307862
Zfp580	33.562	38.6078	28.5162	-0.424278	0.144923	-4.30378	1.67909e-05	0.0031182
Atp5o	325.966	360.736	291.197	-0.307998	0.116678	-4.30002	1.7078e-05	0.00314731
Stub1	129.808	140.196	119.42	-0.229617	0.0914797	-4.29808	1.72287e-05	0.00315102
Sod1	563.964	647.207	480.722	-0.428254	0.152753	-4.29337	1.75982e-05	0.00319441
Aprt	87.2659	100.506	74.0257	-0.43611	0.157882	-4.29085	1.77992e-05	0.00320679
Aes	471.048	514.662	427.434	-0.267352	0.0917983	-4.28761	1.80607e-05	0.0032298
Fam173a	196.497	224.554	168.439	-0.412706	0.14348	-4.27472	1.91376e-05	0.00337959
Lsm4	100.011	114.015	86.007	-0.402615	0.15744	-4.27303	1.92832e-05	0.00337959
Rplp1	2118.26	2401.04	1835.49	-0.38731	0.152329	-4.27097	1.94624e-05	0.00337959
Dbi	358.194	416.262	300.126	-0.47059	0.165401	-4.26986	1.95595e-05	0.00337959
Rps26	454.869	526.981	382.757	-0.460294	0.157807	-4.26867	1.96646e-05	0.00337959
Chadl	16.6874	19.465	13.9099	-0.456887	0.143353	-4.26783	1.97383e-05	0.00337959
Mrpl52	113.734	144.35	83.118	-0.789045	0.252205	-4.26394	2.0085e-05	0.00340984
Tmem145	40.8918	45.5686	36.2151	-0.323468	0.112521	-4.2627	2.01975e-05	0.00340984
Rlf	18.8054	14.6283	22.9825	0.617822	0.106393	4.25902	2.05321e-05	0.00344227
Rpl36	611.47	735.739	487.2	-0.593682	0.209382	-4.25291	2.11014e-05	0.00351332
Psmb4	241.615	266.068	217.161	-0.291811	0.113443	-4.2511	2.12728e-05	0.00351532
Apoe	3585.31	4045.54	3125.08	-0.372333	0.126445	-4.24687	2.16779e-05	0.00351532
Cox7b	189.5	210.989	168.011	-0.326874	0.162673	-4.24651	2.17129e-05	0.00351532
Nedd8	225.327	259.22	191.433	-0.435374	0.149808	-4.24278	2.20769e-05	0.00351532
Emc6	54.466	60.5494	48.3826	-0.317741	0.112862	-4.24277	2.20779e-05	0.00351532
Cystm1	86.5994	96.6932	76.5055	-0.333959	0.128079	-4.24276	2.20786e-05	0.00351532
Ndufb8	337.453	382.046	292.86	-0.382391	0.135746	-4.24212	2.21415e-05	0.00351532
Rpl36al	320.156	365.958	274.355	-0.414324	0.157855	-4.24073	2.2279e-05	0.00351532
Lin7b	314.379	358.034	270.725	-0.401976	0.145067	-4.23928	2.2424e-05	0.00351532
Cuta	109.848	124.463	95.2333	-0.382654	0.144516	-4.23454	2.29025e-05	0.00356717
Ly6h	387.751	454.384	321.117	-0.499498	0.160437	-4.22705	2.3677e-05	0.00366417
Ndufa12	314.173	353.413	274.932	-0.361117	0.140751	-4.22498	2.38965e-05	0.00367458
Gm1673	90.0416	116.852	63.2317	-0.875614	0.26669	-4.22157	2.42603e-05	0.00370691
Uqcrh	418.361	474.251	362.471	-0.386851	0.147826	-4.22014	2.44147e-05	0.00370705
Lamtor2	125.233	145.035	105.431	-0.456402	0.168055	-4.21838	2.46064e-05	0.00371193
Rpl29	471.3	513.304	429.296	-0.25729	0.108854	-4.21703	2.47544e-05	0.00371193
Cops9	356.591	427.625	285.558	-0.580887	0.198374	-4.21125	2.53964e-05	0.0037403
Ndufa3	349.33	434.048	264.613	-0.711851	0.220217	-4.21096	2.54288e-05	0.0037403
Rpl7a	450.584	498.058	403.111	-0.304457	0.118789	-4.2089	2.5662e-05	0.0037403
Nabp2	131.675	146.005	117.346	-0.312849	0.103591	-4.20787	2.5779e-05	0.0037403
Bbc3	25.6886	30.027	21.3502	-0.473236	0.137107	-4.20745	2.58269e-05	0.0037403
Iscu	145.291	161.524	129.058	-0.321492	0.119855	-4.20704	2.58732e-05	0.0037403
Slc4a7	28.6009	22.4381	34.7636	0.60964	0.107084	4.20243	2.6407e-05	0.00379475
Bax	128.583	142.023	115.143	-0.300343	0.127142	-4.20005	2.66861e-05	0.00381217
Polr2f	145.439	159.465	131.414	-0.277202	0.144396	-4.19616	2.71475e-05	0.00385527
Mrps18c	92.7593	107.436	78.0821	-0.455427	0.179657	-4.19369	2.74452e-05	0.00387475
Adrm1	84.253	90.6196	77.8863	-0.215881	0.100783	-4.18799	2.8144e-05	0.0039503
Ndufs8	125.574	142.366	108.783	-0.385054	0.137264	-4.18531	2.84774e-05	0.003974
Snrpn	566.783	608.237	525.33	-0.211035	0.0887262	-4.18397	2.86458e-05	0.00397453
Mrps7	48.1712	52.8615	43.4808	-0.27607	0.116052	-4.17661	2.9588e-05	0.00408178
Cck	644.107	747.977	540.238	-0.468659	0.167165	-4.17284	3.00825e-05	0.00412375
Map1lc3a	117.051	132.586	101.515	-0.381931	0.136404	-4.1717	3.02338e-05	0.00412375
Surf1	122.87	132.806	112.933	-0.231962	0.126326	-4.16919	3.05682e-05	0.00414593
Fabp3	70.4052	81.8316	58.9788	-0.465729	0.161049	-4.16352	3.1338e-05	0.00420494
Dad1	144.316	164.509	124.123	-0.403558	0.136615	-4.16342	3.13516e-05	0.00420494
Nt5m	51.5558	57.051	46.0605	-0.302806	0.114321	-4.16183	3.15713e-05	0.00421101
Mlf2	566.822	589.333	544.31	-0.11445	0.0796349	-4.1577	3.21474e-05	0.00425628
Psmb3	177.665	199.832	155.498	-0.359844	0.130524	-4.15687	3.22633e-05	0.00425628
Pqbp1	113.064	125.173	100.956	-0.307461	0.111697	-4.15449	3.26008e-05	0.00427744
Eid2	47.9038	52.4298	43.3779	-0.267802	0.106203	-4.1525	3.28857e-05	0.0042915
Arf5	302.011	327.087	276.935	-0.239333	0.102419	-4.15113	3.30837e-05	0.00429412
Pfdn1	51.7961	59.8949	43.6973	-0.446133	0.153516	-4.14848	3.34689e-05	0.00432089
Bex3	406.681	448.414	364.948	-0.296404	0.118427	-4.14419	3.41015e-05	0.00434765
Selenok	162.387	184.933	139.841	-0.400718	0.0936797	-4.14361	3.41887e-05	0.00434765
Klf7	9.23426	7.41736	11.0512	0.517733	0.108083	4.14342	3.42164e-05	0.00434765
Rpl11	661.515	757.737	565.292	-0.422054	0.152026	-4.13983	3.4757e-05	0.00439321
Ranbp17	4.77949	3.91548	5.6435	0.434612	0.135243	4.13537	3.5438e-05	0.00445596
Lsm3	60.9898	70.1423	51.8372	-0.429152	0.148353	-4.13273	3.58485e-05	0.00448422
Mtfp1	135.074	144.12	126.029	-0.192089	0.0907129	-4.12995	3.62847e-05	0.00451539
Spcs1	216.64	237.995	195.284	-0.284036	0.12111	-4.12568	3.69637e-05	0.00456494
Caly	419.717	456.146	383.288	-0.250464	0.102349	-4.12477	3.71108e-05	0.00456494
Bloc1s1	128.778	150.686	106.87	-0.491789	0.183036	-4.12391	3.72501e-05	0.00456494
Rpl24	607.134	671.628	542.64	-0.307157	0.133952	-4.12134	3.76677e-05	0.00458133
Chchd2	451.49	508.688	394.292	-0.366698	0.134851	-4.12075	3.77635e-05	0.00458133
2010107E04Rik	628.54	733.814	523.266	-0.487081	0.188176	-4.11464	3.87792e-05	0.00468104
Rplp2	386.518	446.473	326.563	-0.450028	0.174456	-4.11211	3.9206e-05	0.00470901
Ftl1	449.779	504.398	395.161	-0.351334	0.130157	-4.10892	3.97514e-05	0.00473641
Pdcd5	96.3474	109.535	83.1601	-0.393293	0.155363	-4.10816	3.98826e-05	0.00473641
Tomm5	105.814	121.679	89.9485	-0.431761	0.155726	-4.10735	4.00226e-05	0.00473641
Atp5e	473.758	568.728	378.788	-0.585079	0.21057	-4.10442	4.05323e-05	0.00477332
Grin2b	62.2571	41.9341	82.5801	0.961035	0.114478	4.10129	4.10846e-05	0.00481488
Ndufb3	140.579	161.924	119.234	-0.438354	0.158576	-4.09418	4.23666e-05	0.00493537
Akr1a1	332.284	366.319	298.25	-0.295684	0.111836	-4.09333	4.25216e-05	0.00493537
Trir	172.437	190.362	154.511	-0.299289	0.119747	-4.09058	4.30292e-05	0.00497039
Rpl15-ps3	241.781	280.43	203.131	-0.463283	0.169657	-4.08583	4.39191e-05	0.00504902
Rps23	229.159	257.823	200.494	-0.361228	0.141946	-4.08409	4.42506e-05	0.00505212
Fzr1	49.7217	53.1895	46.2539	-0.19758	0.0763014	-4.08349	4.43646e-05	0.00505212
Pmm1	227.518	246.613	208.423	-0.24167	0.10318	-4.08097	4.48478e-05	0.00508317
Fuom	81.4352	96.3033	66.5671	-0.526169	0.1609	-4.07548	4.592e-05	0.00516412
AI413582	83.7221	99.2876	68.1567	-0.536202	0.182452	-4.07512	4.59898e-05	0.00516412
Uqcrb	339.836	391.296	288.375	-0.439002	0.168765	-4.06979	4.70564e-05	0.00525942
Dctn3	141.519	159.993	123.046	-0.376127	0.137601	-4.06013	4.90464e-05	0.00545658
Scaf11	31.1933	25.3942	36.9924	0.525487	0.0936109	4.05506	5.01221e-05	0.00555067
Swi5	230.895	257.53	204.261	-0.332869	0.113447	-4.05372	5.04104e-05	0.00555711
Pomp	189.788	213.756	165.819	-0.364413	0.127558	-4.05115	5.09673e-05	0.0055704
Ndufa8	196.197	217.386	175.008	-0.311236	0.124405	-4.05054	5.11001e-05	0.0055704
Rnasek	487.636	550.61	424.662	-0.37394	0.147461	-4.04997	5.12231e-05	0.0055704
Gm19196	26.507	35.2969	17.7172	-0.955484	0.317862	-4.04877	5.14872e-05	0.00557401
Jund	183.801	199.413	168.188	-0.244347	0.0996521	-4.04596	5.21091e-05	0.00561616
Nenf	91.0509	105.852	76.2497	-0.468016	0.16697	-4.04383	5.25853e-05	0.00562928
Atp6v1e1	430.229	462.705	397.752	-0.217715	0.0960922	-4.04333	5.26972e-05	0.00562928
Utp14b	4.9847	3.89297	6.07643	0.532311	0.137536	4.03872	5.3744e-05	0.0057158
Cdk2ap1	89.7232	95.152	84.2945	-0.172864	0.100478	-4.03652	5.42507e-05	0.00574438
Tmem258	102.94	122.957	82.9227	-0.562702	0.194475	-4.03477	5.46559e-05	0.00576202
Asna1	105.355	112.317	98.3939	-0.18913	0.0869465	-4.03362	5.49232e-05	0.00576502
Polr2g	152.882	169.087	136.678	-0.304982	0.123331	-4.02709	5.64712e-05	0.00587326
Mycn	8.53199	9.9091	7.15487	-0.419797	0.142259	-4.02667	5.65721e-05	0.00587326
1110008P14Rik	126.735	144.504	108.967	-0.403989	0.122404	-4.02621	5.66842e-05	0.00587326
Carmil2	37.3637	41.6347	33.0927	-0.322567	0.120607	-4.02491	5.69977e-05	0.0058805
Vgf	85.4852	97.5048	73.4656	-0.40362	0.14486	-4.02381	5.72647e-05	0.00588291
Atpif1	509.672	593.347	425.997	-0.477077	0.174485	-4.01901	5.84426e-05	0.00597848
Snrpf	43.3385	51.0475	35.6294	-0.506828	0.177838	-4.01619	5.9146e-05	0.00602491
Gng13	133.22	167.527	98.9129	-0.754235	0.258676	-4.00783	6.12801e-05	0.00619693
Acot7	219.983	239.509	200.458	-0.255609	0.104593	-4.00678	6.15517e-05	0.00619693
Shisa4	96.9784	101.883	92.074	-0.144553	0.0947837	-4.00658	6.16048e-05	0.00619693
Rrs1	26.8069	29.0868	24.5269	-0.237115	0.100715	-4.00186	6.28471e-05	0.00629566
Prdx2	249.036	280.639	217.432	-0.366659	0.119753	-4.00003	6.33356e-05	0.00631838
Aurkaip1	85.7085	97.9363	73.4807	-0.409632	0.14542	-3.99829	6.38021e-05	0.00633872
Cavin3	13.3798	15.7554	11.0042	-0.481088	0.171181	-3.99573	6.44951e-05	0.00638131
Ndufa6	280.639	308.562	252.715	-0.287019	0.135616	-3.99278	6.53035e-05	0.00643493
Uqcr11	390.779	470.592	310.967	-0.596144	0.218647	-3.9903	6.59904e-05	0.00647618
Ptov1	323.737	348.641	298.832	-0.221722	0.0954076	-3.98829	6.65506e-05	0.00650471
Ndn	98.3664	107.647	89.0855	-0.270285	0.106095	-3.98454	6.76105e-05	0.00658167
Krtcap2	66.9758	76.6973	57.2543	-0.4155	0.173295	-3.98216	6.82912e-05	0.00659349
Impad1	31.2088	25.2067	37.2109	0.544048	0.106652	3.98177	6.84032e-05	0.00659349
Atp5j2	267.452	320.778	214.125	-0.580888	0.200242	-3.98126	6.85513e-05	0.00659349
P4ha2	18.4034	22.4213	14.3856	-0.606241	0.134305	-3.97518	7.03254e-05	0.00673728
Fer	8.04197	5.87504	10.2089	0.705204	0.164549	3.97291	7.09992e-05	0.00675711
Rpl39	242.836	289.787	195.885	-0.56261	0.202802	-3.9726	7.10921e-05	0.00675711
Nexmif	13.7817	10.5727	16.9908	0.636532	0.138434	3.96927	7.20918e-05	0.00682526
Rogdi	614.127	635.451	592.804	-0.100062	0.0743579	-3.96501	7.33922e-05	0.00692123
Mrps26	99.2972	114.06	84.5348	-0.427799	0.133968	-3.96352	7.38513e-05	0.00693742
Ppp4r4	34.537	33.4542	35.6197	0.0879409	0.0783763	3.96256	7.41516e-05	0.00693863
Myl6	497.539	561.168	433.91	-0.370282	0.144532	-3.95858	7.53958e-05	0.00702782
Dcun1d4	53.4101	47.9889	58.8313	0.288445	0.0708163	3.95105	7.78081e-05	0.0071903
Pnck	167.061	183.488	150.634	-0.282936	0.121281	-3.95104	7.78109e-05	0.0071903
Ndufb9	362.616	407.413	317.819	-0.357293	0.143583	-3.95036	7.80324e-05	0.0071903
Gm47476	1.50169	0.798752	2.20463	0.833163	0.331301	3.94931	7.83773e-05	0.00719462
Nr1h2	37.2453	40.3226	34.168	-0.232666	0.110351	-3.94511	7.97641e-05	0.00729419
Stmn3	463.607	519.555	407.658	-0.349157	0.134027	-3.94349	8.03033e-05	0.00730985
Pam16	72.9808	88.5743	57.3873	-0.617431	0.229558	-3.94191	8.0835e-05	0.00730985
Rpl10	246.93	287.811	206.048	-0.480162	0.181993	-3.94102	8.11344e-05	0.00730985
Minos1	220.841	253.04	188.643	-0.421775	0.111566	-3.93976	8.15634e-05	0.00730985
Gm9843	678.916	787.459	570.372	-0.464604	0.184285	-3.9394	8.16861e-05	0.00730985
Tmem160	68.7379	80.2383	57.2375	-0.480212	0.172397	-3.9392	8.17521e-05	0.00730985
Ndufs5	346.9	398.563	295.236	-0.431675	0.171015	-3.93129	8.44916e-05	0.00752692
Rpl21	444.727	503.59	385.864	-0.383285	0.12915	-3.9285	8.54778e-05	0.00756305
Akt1s1	108.152	118.327	97.9761	-0.269774	0.0963428	-3.92701	8.60095e-05	0.00756305
Tnnc1	17.4499	23.8213	11.0786	-1.03912	0.341408	-3.92667	8.61315e-05	0.00756305
Polr2l	21.6937	27.1145	16.273	-0.702797	0.231315	-3.92604	8.63557e-05	0.00756305
Atp6v0b	488.766	533.345	444.187	-0.263361	0.120601	-3.92574	8.64635e-05	0.00756305
Ccdc85b	377.457	420.634	334.28	-0.330627	0.14153	-3.9239	8.71284e-05	0.0075937
Gpx4	347.903	379.82	315.987	-0.264683	0.112551	-3.92189	8.78557e-05	0.00762954
Drg2	63.0635	66.4063	59.7207	-0.150694	0.100064	-3.91856	8.9081e-05	0.00770822
Rps11	493.728	550.478	436.978	-0.332445	0.141959	-3.91671	8.97665e-05	0.0077398
Dip2b	15.825	12.9035	18.7466	0.506153	0.102174	3.91493	9.04315e-05	0.00775725
Ttbk2	13.9154	10.8831	16.9477	0.594894	0.122247	3.91445	9.06116e-05	0.00775725
Vps72	44.8539	49.9297	39.7781	-0.320714	0.117853	-3.90888	9.27263e-05	0.00786835
Rps25	708.125	778.241	638.01	-0.286231	0.133832	-3.9085	9.28708e-05	0.00786835
1810037I17Rik	54.1671	62.8426	45.4916	-0.457551	0.164627	-3.90846	9.2887e-05	0.00786835
Rps10	595.512	661.88	529.144	-0.322365	0.134918	-3.90643	9.36697e-05	0.00789273
Atp6v0c	1319.26	1425.55	1212.97	-0.232797	0.103419	-3.90602	9.38303e-05	0.00789273
Bud23	56.047	55.5382	56.5558	0.0257343	0.1069	-3.90518	9.41557e-05	0.00789273
H2afx	57.8708	62.2396	53.502	-0.214519	0.0973946	-3.90374	9.47188e-05	0.00791246
Cers6	39.7553	33.9066	45.604	0.416955	0.080549	3.89514	9.81419e-05	0.00815498
Tmem9	66.9552	75.1225	58.7878	-0.348474	0.121444	-3.8937	9.87261e-05	0.00815498
Bex2	626.627	705.921	547.334	-0.366495	0.144954	-3.89316	9.89452e-05	0.00815498
Gm10638	3.68184	5.39648	1.9672	-1.10818	0.420177	-3.8931	9.89732e-05	0.00815498
Smcr8	12.0238	9.98779	14.0599	0.454807	0.0881555	3.89123	9.97392e-05	0.00819015
Hspbp1	90.5531	96.2794	84.8269	-0.180705	0.120862	-3.88655	0.000101679	0.0083211
Mt3	1633.09	2121.64	1144.54	-0.88984	0.297492	-3.88349	0.000102966	0.008398
Fxyd1	110.579	129.572	91.5865	-0.495972	0.19462	-3.88242	0.00010342	0.00840665
Stmn1	345.053	382.489	307.618	-0.313363	0.126945	-3.88038	0.000104295	0.0084493
Rbm42	78.9431	84.0789	73.8073	-0.185622	0.0874402	-3.87491	0.000106664	0.00861231
Chkb	39.5161	41.3484	37.6837	-0.130582	0.138079	-3.87399	0.000107066	0.00861599
Arid4b	28.6412	21.7238	35.5586	0.68601	0.121936	3.87313	0.000107445	0.00861777
Rmnd5b	71.2665	73.9357	68.5973	-0.106621	0.101839	-3.86589	0.000110683	0.00884801
Gstm5	294.878	312.865	276.891	-0.175625	0.0949089	-3.86264	0.000112169	0.00893724
Rpl12	43.2131	51.1752	35.2509	-0.525347	0.174162	-3.85828	0.000114189	0.00895304
Ndufb7	156.537	180.339	132.735	-0.439306	0.161006	-3.85686	0.000114852	0.00895304
Rps9	598.439	662.184	534.695	-0.307998	0.127878	-3.85665	0.000114951	0.00895304
Eif1	534.577	582.961	486.194	-0.261375	0.111281	-3.8566	0.000114974	0.00895304
H2afv	46.7946	53.0355	40.5537	-0.378931	0.112793	-3.85654	0.000115005	0.00895304
Rps6	536.498	583.842	489.154	-0.254811	0.116137	-3.85624	0.000115145	0.00895304
Rnd2	85.8143	94.0633	77.5652	-0.274999	0.115982	-3.85618	0.000115174	0.00895304
Serf2	274.798	321.508	228.088	-0.493432	0.126569	-3.85469	0.000115878	0.00895304
Ndufc2	294.483	334.952	254.013	-0.397682	0.166865	-3.85393	0.000116237	0.00895304
D8Ertd738e	174.29	200.298	148.281	-0.4313	0.173531	-3.85388	0.000116262	0.00895304
Tagln3	297.187	325.187	269.187	-0.27174	0.116031	-3.85239	0.000116969	0.00895304
4930519P11Rik	0.996237	1.95055	0.0419204	-1.50174	1.46366	-3.85228	0.000117023	0.00895304
Cnpy2	84.275	97.242	71.3081	-0.442182	0.142842	-3.85193	0.000117188	0.00895304
H1fx	82.4078	90.8228	73.9927	-0.292102	0.120662	-3.84685	0.000119647	0.00911206
Fabp5	141.998	160.101	123.895	-0.367251	0.13146	-3.84254	0.00012177	0.00924453
Ctxn2	19.1856	22.6358	15.7354	-0.498066	0.184186	-3.84136	0.000122355	0.00925989
Eif1b	224.565	246.167	202.964	-0.277169	0.118295	-3.8385	0.000123789	0.00933911
Rpl13	618.303	673.439	563.167	-0.257565	0.117671	-3.83364	0.000126263	0.00949605
Banf1	145.741	161.572	129.91	-0.31251	0.134416	-3.83122	0.00012751	0.0095536
Pnoc	7.88188	9.57999	6.18376	-0.558527	0.213489	-3.83062	0.000127819	0.0095536
Coro1a	147.8	162.175	133.426	-0.279608	0.0969027	-3.82803	0.000129174	0.00960552
Tecr	555.59	598.107	513.073	-0.22084	0.0986472	-3.82777	0.00012931	0.00960552
Zfp398	10.2976	8.28026	12.3149	0.520807	0.11569	3.82515	0.000130692	0.00965456
Pf4	2.80183	4.96621	0.637444	-1.86537	0.914706	-3.825	0.00013077	0.00965456
Nrgn	1636.87	1763.86	1509.88	-0.224168	0.102722	-3.82219	0.00013227	0.00973553
Arpc3	255.123	280.914	229.332	-0.291544	0.120645	-3.82143	0.000132679	0.00973598
Sncb	331.712	370.774	292.651	-0.340323	0.14948	-3.82054	0.000133161	0.00973697
Cltb	222.03	239.577	204.484	-0.227474	0.0772317	-3.81989	0.000133514	0.00973697
Mgst3	45.831	52.8338	38.8281	-0.434727	0.16347	-3.81917	0.000133902	0.00973697
Rgs16	2.98461	3.53537	2.43386	-0.401387	0.182095	-3.81668	0.000135259	0.00980609
Tac1	19.9441	27.6161	12.2721	-1.10843	0.333294	-3.81592	0.000135676	0.00980641
Cox6a2	7.10481	9.7409	4.46871	-0.973842	0.353862	-3.81519	0.000136076	0.00980641
Adrb1	14.963	16.1407	13.7852	-0.213272	0.0993726	-3.81298	0.0001373	0.00981881
Slc22a8	3.44493	4.42391	2.46595	-0.646082	0.257939	-3.81289	0.000137352	0.00981881
Rpusd1	64.5479	71.0496	58.0462	-0.287147	0.119307	-3.81268	0.000137468	0.00981881
Trip12	71.8122	61.9993	81.6251	0.391245	0.090544	3.81174	0.000137993	0.00982723
Il4	54.8786	36.9091	72.8481	0.962019	0.209613	3.8107	0.000138572	0.0098394
Ndufb2	274.883	332.145	217.62	-0.607724	0.126587	-3.80908	0.000139484	0.00987512
Slc25a4	526.42	557.089	495.752	-0.167969	0.0862411	-3.80702	0.000140653	0.00991821
Nkiras2	10.3322	12.0457	8.61874	-0.439652	0.186917	-3.80656	0.000140914	0.00991821
Selenom	215	248.39	181.609	-0.449646	0.174237	-3.80446	0.000142113	0.00997151
Rab3a	545.869	587.072	504.666	-0.217806	0.103466	-3.80379	0.000142497	0.00997151
Rpl13a	1717.51	1905.73	1529.3	-0.317281	0.12025	-3.80114	0.000144031	0.0100497
Lin37	60.1247	68.3576	51.8919	-0.391009	0.125502	-3.80023	0.000144562	0.0100577
Mllt3	17.6939	14.522	20.8658	0.494363	0.129519	3.79545	0.000147374	0.0101785
2410015M20Rik	98.3548	118.403	78.3064	-0.590333	0.21406	-3.7954	0.000147407	0.0101785
Nop10	56.3283	65.847	46.8096	-0.483561	0.177903	-3.79513	0.000147564	0.0101785
Cnih2	638.33	687.653	589.007	-0.223046	0.103814	-3.78795	0.000151898	0.0104477
Dpp7	32.7479	34.2123	31.2834	-0.125289	0.103179	-3.78229	0.000155389	0.0106304
Miip	37.2751	40.981	33.5691	-0.280251	0.118114	-3.78222	0.000155436	0.0106304
Naa38	129.964	150.425	109.503	-0.454516	0.18961	-3.77725	0.000158569	0.0108141
Ubl7	88.5563	91.6202	85.4923	-0.0987548	0.104054	-3.77585	0.000159462	0.0108253
Ptms	1434.5	1564.96	1304.04	-0.262947	0.116278	-3.77559	0.00015963	0.0108253
Sgsm2	97.3689	83.5253	111.213	0.40878	0.0787745	3.7741	0.000160585	0.0108595
Lsm7	175.169	204.689	145.65	-0.488093	0.183343	-3.77186	0.000162032	0.0109109
Nhp2	45.4396	50.453	40.4263	-0.312708	0.129729	-3.77153	0.000162249	0.0109109
Pcbp1	181.026	193.418	168.635	-0.19673	0.0947316	-3.76224	0.000168398	0.0112917
Gabrq	0.315234	0.532236	0.0982316	-0.480457	0.73451	-3.76157	0.000168847	0.0112917
Trappc1	114.893	124.469	105.317	-0.238951	0.128333	-3.75779	0.00017142	0.0114138
Cfl1	654.925	715.991	593.859	-0.269408	0.1155	-3.75728	0.000171769	0.0114138
Cort	21.3497	27.6472	15.0522	-0.835628	0.29196	-3.75613	0.000172559	0.0114138
Slc36a4	19.7662	16.9435	22.5889	0.39465	0.0764254	3.75613	0.000172564	0.0114138
Rab3c	64.3782	53.6584	75.098	0.477416	0.0898734	3.75498	0.000173359	0.011435
Psma5	115.599	123.969	107.229	-0.20748	0.0915623	-3.75261	0.000175002	0.0114559
Gng3	73.1504	87.1118	59.189	-0.549836	0.194392	-3.75259	0.000175016	0.0114559
Rex1bd	96.2356	108.077	84.3945	-0.35313	0.151089	-3.75247	0.000175099	0.0114559
Avpi1	18.5735	22.2711	14.8758	-0.551708	0.212593	-3.75102	0.000176115	0.0114913
Commd1	42.1379	46.7568	37.5189	-0.310137	0.132748	-3.7494	0.00017726	0.0115348
Atp5g3	643.573	708.591	578.555	-0.292041	0.133853	-3.74825	0.000178069	0.0115563
Gadd45g	45.5468	52.5628	38.5309	-0.438252	0.168562	-3.7411	0.000183219	0.0118586
Mdh1	423.07	445.834	400.306	-0.155036	0.0963252	-3.73937	0.000184483	0.0119085
Ndufb6	178.43	199.136	157.724	-0.334454	0.151662	-3.73747	0.000185879	0.0119666
Borcs8	73.0788	80.2534	65.9043	-0.28033	0.132725	-3.73583	0.000187097	0.012013
Rhbdl1	62.9599	70.659	55.2608	-0.349019	0.144812	-3.73083	0.000190849	0.0122214
Cebpd	19.4288	20.8459	18.0117	-0.200476	0.106589	-3.72703	0.00019375	0.0123744
Hes5	24.3512	29.7303	18.9721	-0.621673	0.224076	-3.72437	0.000195806	0.0124727
Mydgf	31.8194	35.0798	28.559	-0.287593	0.127587	-3.72331	0.000196629	0.0124922
Trmt112	54.3046	61.1742	47.4351	-0.360264	0.145289	-3.71428	0.000203784	0.0129128
Sap30l	43.6469	47.3425	39.9513	-0.239384	0.11039	-3.71039	0.00020694	0.0130784
Commd4	135.331	150.538	120.124	-0.323194	0.140096	-3.70829	0.000208665	0.013153
Trim2	128.823	106.267	151.379	0.506453	0.105262	3.70528	0.000211159	0.0132419
Nsd1	40.3365	35.4588	45.2142	0.34207	0.0869288	3.70525	0.000211183	0.0132419
Txn1	99.8486	115.628	84.0691	-0.455209	0.174299	-3.7046	0.000211722	0.0132419
Sem1	30.8996	35.3671	26.432	-0.406777	0.161094	-3.70204	0.000213876	0.0133363
Tssc4	43.3343	47.3295	39.3391	-0.260723	0.130369	-3.70149	0.000214336	0.0133363
Mrpl53	104.128	119.629	88.6273	-0.428566	0.174609	-3.69937	0.000216137	0.0134138
Ost4	90.3931	104.138	76.6482	-0.43726	0.172715	-3.69767	0.000217587	0.0134485
Ptpmt1	63.1705	68.7164	57.6246	-0.249991	0.118375	-3.69741	0.00021781	0.0134485
Bmyc	99.5548	112.394	86.7151	-0.370453	0.151149	-3.69576	0.000219234	0.0135019
Chchd1	87.1196	95.9328	78.3065	-0.289546	0.150247	-3.695	0.000219883	0.0135074
Rpl10a	295.453	321.056	269.851	-0.249815	0.101993	-3.68918	0.000224977	0.0137292
Ndufc1	182.522	214.134	150.91	-0.502021	0.182413	-3.68894	0.000225192	0.0137292
Pomc	3.46656	4.17916	2.75397	-0.464303	0.35934	-3.68893	0.000225199	0.0137292
Uqcc2	231.205	264.336	198.074	-0.414514	0.182522	-3.68624	0.000227594	0.0137772
Brk1	264.416	291.011	237.822	-0.290083	0.127671	-3.68469	0.000228984	0.0137772
Scn1b	304.095	327.897	280.293	-0.225564	0.111686	-3.68437	0.000229269	0.0137772
Fbxl15	30.2447	35.09	25.3993	-0.451098	0.16219	-3.68374	0.000229839	0.0137772
Htra2	54.6771	61.5085	47.8456	-0.355824	0.154844	-3.68307	0.000230438	0.0137772
Pfdn5	270.984	282.362	259.605	-0.120781	0.128416	-3.68266	0.000230813	0.0137772
Rps18	632.96	693.161	572.759	-0.274825	0.139049	-3.68255	0.000230912	0.0137772
2310009B15Rik	40.6055	46.8025	34.4084	-0.432993	0.134023	-3.68066	0.000232635	0.0137772
Imp3	70.6102	79.5742	61.6461	-0.363092	0.150549	-3.68043	0.000232839	0.0137772
Abhd8	172.782	180.983	164.581	-0.136267	0.0799547	-3.68038	0.000232882	0.0137772
Scnm1	96.3854	103.305	89.4655	-0.205373	0.134113	-3.68021	0.000233039	0.0137772
Atp5l	460.118	536.761	383.476	-0.484073	0.177047	-3.67891	0.000234235	0.0137772
Vstm2l	65.8952	75.7053	56.0851	-0.426213	0.163412	-3.67883	0.000234308	0.0137772
Fank1	2.0364	2.94555	1.12725	-0.891236	0.416537	-3.67859	0.000234531	0.0137772
Mapre3	224.828	230.474	219.182	-0.0721535	0.0828011	-3.67857	0.000234547	0.0137772
Slc16a11	79.4097	89.6283	69.1912	-0.368671	0.156381	-3.67729	0.000235723	0.0138127
Ndufs3	261.799	273.57	250.028	-0.129323	0.114063	-3.67507	0.000237781	0.0138995
Rnf5	89.0695	97.4181	80.7209	-0.268219	0.125536	-3.67361	0.000239151	0.0139172
Pef1	61.7206	65.5433	57.8979	-0.176078	0.092066	-3.67352	0.000239237	0.0139172
Fdx1l	62.6375	69.8805	55.3944	-0.329839	0.144512	-3.67281	0.000239899	0.0139222
Alkbh8	11.5276	8.7866	14.2685	0.641682	0.126215	3.66986	0.000242686	0.014037
Rpl35a	741.465	835.135	647.795	-0.365972	0.167624	-3.66948	0.000243041	0.014037
Fxyd5	11.553	15.5419	7.56404	-0.949758	0.314065	-3.66739	0.000245042	0.0140918
Snrpg	53.0472	65.2435	40.8508	-0.662523	0.226933	-3.66649	0.000245899	0.0140918
Mrps21	223.354	259.195	187.513	-0.464932	0.202167	-3.66631	0.00024608	0.0140918
Dnajc17	21.3769	23.7189	19.0348	-0.303105	0.140686	-3.66543	0.000246922	0.0140918
Rpl14	483.592	524.774	442.41	-0.245799	0.121754	-3.66472	0.000247605	0.0140918
Gna13	23.4338	21.3839	25.4837	0.242644	0.0914546	3.66374	0.000248557	0.0140918
Hagh	118.342	125.906	110.779	-0.183116	0.108636	-3.66372	0.000248579	0.0140918
Sap18b	170.545	190.47	150.621	-0.33665	0.147115	-3.6632	0.000249086	0.0140918
Cope	139.382	152.829	125.935	-0.277241	0.115712	-3.66304	0.000249242	0.0140918
Cox5a	334.34	370.129	298.551	-0.309118	0.15335	-3.65953	0.000252681	0.0142529
Gmnn	4.38744	6.29248	2.4824	-1.06633	0.319174	-3.65694	0.000255249	0.0143469
Lypla2	58.1637	64.2519	52.0755	-0.297975	0.143861	-3.65665	0.000255536	0.0143469
Slc25a1	38.0425	41.3448	34.7402	-0.244639	0.119656	-3.65393	0.000258253	0.0143898
Cbr1	81.064	89.3568	72.7713	-0.292573	0.128365	-3.65371	0.000258475	0.0143898
Tppp3	35.3587	40.3166	30.4007	-0.395926	0.142844	-3.65332	0.000258875	0.0143898
Rpl19	657.075	716.301	597.849	-0.260386	0.127997	-3.65324	0.000258949	0.0143898
Rpsa	422.776	451.355	394.196	-0.19489	0.0901282	-3.65247	0.000259727	0.0143898
Psma7	238.241	250.678	225.804	-0.150137	0.113597	-3.65232	0.000259877	0.0143898
Dmac1	63.6407	73.0496	54.2318	-0.422991	0.173949	-3.65028	0.000261958	0.0144536
Pikfyve	15.4207	13.5135	17.3278	0.336636	0.0985776	3.64965	0.0002626	0.0144536
Rpl36a	309.627	351.737	267.517	-0.393583	0.182811	-3.64943	0.000262825	0.0144536
Scg5	134.294	149.807	118.78	-0.33232	0.144086	-3.64669	0.00026564	0.0145752
Tomm7	43.8474	54.2602	33.4345	-0.682387	0.244151	-3.64471	0.000267698	0.0146548
Osbpl11	9.85241	8.17124	11.5336	0.45061	0.0961639	3.64119	0.000271384	0.014823
Med10	61.7383	67.9418	55.5349	-0.286236	0.11114	-3.63968	0.000272981	0.0148765
Urod	58.5647	63.8651	53.2644	-0.257435	0.0966854	-3.63779	0.000274984	0.0148995
Hist2h2aa1	92.4268	108.383	76.4708	-0.497663	0.203386	-3.63773	0.000275053	0.0148995
Trappc2l	98.4118	110.964	85.8595	-0.366281	0.1919	-3.6372	0.000275621	0.0148995
Bola2	66.7125	74.4456	58.9794	-0.330969	0.190545	-3.63696	0.000275872	0.0148995
Hpcal1	103.329	111.397	95.26	-0.223599	0.10551	-3.63575	0.00027717	0.0149062
Sh3bgrl3	328.668	357.634	299.701	-0.254182	0.135662	-3.6357	0.000277229	0.0149062
Them6	50.1265	55.2232	45.0299	-0.288594	0.125628	-3.63351	0.000279588	0.0149996
Mypop	29.3232	31.6657	26.9807	-0.223345	0.0953562	-3.63063	0.000282725	0.0151174
Clpp	69.6553	75.8829	63.4276	-0.254984	0.118013	-3.63035	0.000283037	0.0151174
Tbcc	37.4856	42.2272	32.744	-0.357309	0.148745	-3.62776	0.000285885	0.0151889
Yjefn3	56.6728	60.4938	52.8517	-0.191451	0.147642	-3.62735	0.000286341	0.0151889
C1qbp	91.0702	98.1106	84.0298	-0.22107	0.118407	-3.62723	0.000286482	0.0151889
Polr3f	21.6988	17.458	25.9395	0.545475	0.109296	3.62686	0.000286891	0.0151889
0610010K14Rik	79.7929	90.9328	68.653	-0.400393	0.139859	-3.62555	0.000288352	0.0152328
Hopx	123.615	135.512	111.718	-0.276312	0.123166	-3.62283	0.000291398	0.0153479
Olfr1469	0.151948	0.280716	0.0231792	-0.323892	1.03053	-3.62247	0.000291802	0.0153479
Chmp2a	155.532	165.058	146.006	-0.175807	0.0976556	-3.62096	0.000293517	0.0154046
Znrd1	48.1583	56.1349	40.1818	-0.472364	0.190222	-3.61659	0.00029851	0.0156326
Ndufa7	270.931	311.27	230.592	-0.431213	0.194429	-3.6133	0.000302324	0.0157981
Sdr39u1	77.8284	82.443	73.2138	-0.169102	0.122988	-3.61157	0.00030435	0.0158696
Rab11fip2	33.1359	27.0549	39.217	0.519552	0.114345	3.61	0.000306198	0.0159315
Rps23-ps1	775.345	871.219	679.471	-0.358155	0.1789	-3.60883	0.000307575	0.0159372
Syt5	184.716	197.311	172.121	-0.195987	0.0985066	-3.60879	0.000307626	0.0159372
Dnajc4	31.9712	36.8497	27.0927	-0.430088	0.16755	-3.60697	0.000309789	0.0160148
Rab24	102.644	116.242	89.0453	-0.380764	0.1467	-3.60555	0.000311498	0.0160329
Mrpl27	92.3271	102.005	82.6495	-0.30028	0.152969	-3.60539	0.000311688	0.0160329
Chl1	58.2405	46.8707	69.6103	0.560737	0.114715	3.60502	0.000312132	0.0160329
Hint1	400.942	449.499	352.384	-0.350287	0.160934	-3.60261	0.000315033	0.0161476
Celf1	100.218	86.5883	113.847	0.390901	0.0974961	3.60098	0.000317019	0.016215
Trappc5	26.1151	28.2911	23.9392	-0.232051	0.108401	-3.59565	0.000323578	0.0164685
Rplp0	341.73	366.025	317.434	-0.204881	0.103012	-3.59436	0.000325185	0.0164685
Hsbp1	367.649	390.09	345.208	-0.175865	0.0968656	-3.59415	0.000325448	0.0164685
Wdr83os	103.727	115.471	91.9836	-0.324923	0.141262	-3.59412	0.000325485	0.0164685
Rpl34	520.64	570.419	470.861	-0.276188	0.153045	-3.59397	0.000325672	0.0164685
Bri3	67.8912	75.8047	59.9776	-0.332914	0.165032	-3.59366	0.000326069	0.0164685
Hsd11b1	48.3545	53.071	43.638	-0.276581	0.123667	-3.59266	0.000327323	0.0164974
Zbtb38	22.7678	17.3896	28.146	0.664408	0.126197	3.58937	0.000331482	0.0166323
Tma7	269.22	299.235	239.204	-0.321832	0.151425	-3.58911	0.000331814	0.0166323
Akap11	79.2538	67.7277	90.7799	0.417286	0.100239	3.58877	0.000332239	0.0166323
H2afz	283.88	306.507	261.252	-0.22967	0.10565	-3.58837	0.000332756	0.0166323
Purb	112.662	88.9958	136.329	0.609707	0.134352	3.586	0.000335789	0.0167492
Gm26920	0.416386	0	0.832773	0.874028	2.03957	3.58495	0.000337148	0.0167823
Mzt2	41.4811	46.7972	36.1649	-0.362985	0.157552	-3.58203	0.00034093	0.0169357
Skil	31.89	25.5823	38.1977	0.560303	0.118275	3.58108	0.000342181	0.0169629
Polr1d	68.4656	77.9814	58.9498	-0.397758	0.142762	-3.57982	0.000343836	0.0169752
Fkbp8	291.011	306.816	275.207	-0.15632	0.0945673	-3.57966	0.000344037	0.0169752
Rnf168	17.1584	13.2199	21.0968	0.635922	0.15383	3.57928	0.000344539	0.0169752
Rps16-ps2	372.372	422.162	322.583	-0.387075	0.186778	-3.57822	0.000345944	0.0169819
Thap2	9.88969	7.3192	12.4602	0.694183	0.144922	3.57811	0.000346082	0.0169819
Pcdhb16	3.89202	2.62488	5.15916	0.764799	0.236398	3.57441	0.000351014	0.017189
Cisd3	55.6803	61.8132	49.5475	-0.313429	0.161856	-3.57313	0.000352734	0.0172383
Inha	37.826	42.0677	33.5844	-0.316484	0.137675	-3.57168	0.000354704	0.0172995
Rpl28-ps1	421.254	482.754	359.754	-0.423259	0.200667	-3.57084	0.000355836	0.017312
Aldoa	1964.85	2103.63	1826.07	-0.204037	0.10391	-3.57043	0.000356394	0.017312
Gm4332	149.301	187.473	111.129	-0.749196	0.305696	-3.56837	0.000359209	0.0174137
Olfr118	0.256297	0.019638	0.492956	0.550115	1.25601	3.56631	0.000362048	0.0174275
H2afj	87.8244	110.677	64.9714	-0.759425	0.147523	-3.56596	0.000362528	0.0174275
Pgp	104.389	112.202	96.5767	-0.214288	0.109293	-3.56584	0.000362692	0.0174275
Ifi27	61.6836	73.4074	49.9598	-0.546087	0.200465	-3.56575	0.000362815	0.0174275
Psenen	127.202	145.045	109.359	-0.404202	0.175284	-3.56554	0.000363102	0.0174275
Sh3rf1	6.32956	4.59811	8.06102	0.694734	0.177075	3.5644	0.000364687	0.0174688
Nus1	36.1294	31.0705	41.1882	0.395595	0.0720952	3.56345	0.000366008	0.0174974
Snrpe	115.958	130.16	101.757	-0.352089	0.171942	-3.56136	0.000368934	0.0175681
Sipa1l1	99.729	83.7415	115.717	0.46187	0.089252	3.56136	0.000368944	0.0175681
Cuedc2	91.3321	99.0064	83.6579	-0.240375	0.113637	-3.56015	0.000370644	0.0175686
Sp1	6.68649	5.68073	7.69225	0.379723	0.111189	3.56011	0.000370704	0.0175686
Auh	92.6624	96.2628	89.0619	-0.110971	0.0978974	-3.55894	0.000372362	0.0175686
Erc1	19.6926	15.7908	23.5944	0.55066	0.100777	3.55868	0.000372721	0.0175686
Use1	114.084	122.622	105.547	-0.214437	0.113028	-3.55851	0.000372958	0.0175686
Hspe1	182.124	207.33	156.919	-0.399686	0.169456	-3.55826	0.000373321	0.0175686
Bbx	8.91505	7.01738	10.8127	0.559139	0.134909	3.55611	0.00037639	0.017631
Xk	10.5232	8.5765	12.4699	0.492172	0.112239	3.55582	0.000376808	0.017631
Pbrm1	24.6993	19.4916	29.9069	0.592894	0.135377	3.5558	0.000376836	0.017631
1500011B03Rik	146.37	157.922	134.818	-0.226646	0.121057	-3.55505	0.000377913	0.0176471
Ktn1	56.6572	45.6975	67.6169	0.55522	0.0849366	3.55418	0.000379162	0.0176713
Cep290	13.2787	10.3673	16.19	0.596673	0.165144	3.55158	0.000382928	0.0177652
C1qtnf4	357.647	386.818	328.476	-0.235209	0.111595	-3.5515	0.000383042	0.0177652
Jtb	67.0883	71.8155	62.361	-0.20065	0.114914	-3.55126	0.000383386	0.0177652
Junb	38.8709	43.0454	34.6964	-0.30321	0.132144	-3.54926	0.000386319	0.0178505
Rab3b	40.1737	47.6345	32.7128	-0.528683	0.192032	-3.54899	0.000386705	0.0178505
Hcfc1r1	106.756	116.979	96.5337	-0.274555	0.142436	-3.54772	0.000388586	0.0178838
Hint2	60.3261	69.7586	50.8935	-0.447351	0.187268	-3.54712	0.000389474	0.0178838
Pebp1	586.234	635.955	536.513	-0.244892	0.118777	-3.547	0.000389648	0.0178838
Ccdc124	75.3038	83.615	66.9925	-0.315538	0.136816	-3.54559	0.000391734	0.0179158
Pfn1	329.956	351.838	308.074	-0.191051	0.105904	-3.54535	0.000392094	0.0179158
Myg1	86.7107	96.1261	77.2952	-0.310934	0.117224	-3.54503	0.000392571	0.0179158
Rps20	181.713	211.871	151.555	-0.480655	0.155177	-3.54054	0.000399303	0.0181886
Rps6ka3	18.0946	17.5049	18.6843	0.0891385	0.14394	3.53928	0.000401214	0.0182413
Kctd16	19.424	14.7055	24.1425	0.678859	0.157807	3.53562	0.000406814	0.0183794
Gm9964	2.66895	1.03044	4.30746	1.38623	0.542108	3.53517	0.000407509	0.0183794
Polr2j	96.9144	110.868	82.961	-0.414003	0.178505	-3.53512	0.000407594	0.0183794
Slc25a5	286.984	306.247	267.721	-0.193291	0.10347	-3.53467	0.000408289	0.0183794
Ripply2	19.8448	23.078	16.6116	-0.45119	0.197894	-3.53441	0.000408683	0.0183794
Xpo4	8.0429	6.52757	9.55822	0.48811	0.108862	3.53432	0.000408821	0.0183794
Nme2	132.657	152.365	112.948	-0.42859	0.169054	-3.53185	0.000412669	0.0185039
Rnf126	94.1348	100.03	88.24	-0.179018	0.0927784	-3.53148	0.000413244	0.0185039
Mdk	36.9575	43.6017	30.3133	-0.510321	0.208946	-3.53084	0.000414236	0.0185039
Rps3	398.392	452.794	343.989	-0.395484	0.111623	-3.53058	0.000414655	0.0185039
Bud31	114.138	125.781	102.496	-0.292766	0.133884	-3.52981	0.000415854	0.0185231
Ctxn1	650.029	699.67	600.388	-0.22044	0.110149	-3.52874	0.000417541	0.0185336
Ubxn1	111.092	117.911	104.274	-0.175729	0.0996238	-3.52869	0.000417624	0.0185336
Taf6l	29.4526	32.7159	26.1894	-0.310381	0.133582	-3.52708	0.000420163	0.0186121
Rps7	657.719	699.282	616.156	-0.182299	0.107322	-3.52654	0.000421034	0.0186165
Ercc1	42.9663	46.8774	39.0552	-0.257357	0.17309	-3.52279	0.000427033	0.0188064
Anapc11	70.3101	82.511	58.1091	-0.498588	0.170061	-3.52278	0.000427038	0.0188064
Fzd3	14.9469	12.2167	17.6771	0.498907	0.112717	3.5224	0.000427666	0.0188064
Mrpl43	48.9175	53.5684	44.2665	-0.269622	0.126937	-3.51667	0.000436998	0.0191818
Thy1	503.892	542.19	465.594	-0.21929	0.099983	-3.51399	0.000441434	0.0193182
Ssh2	12.2729	9.09721	15.4486	0.70401	0.128599	3.51382	0.000441704	0.0193182
Tmod2	73.8799	60.7822	86.9775	0.509943	0.101554	3.51129	0.000445932	0.0194621
Capns1	199.971	215.872	184.071	-0.228764	0.102999	-3.51083	0.000446711	0.0194621
Glrx5	56.6253	64.6124	48.6382	-0.402519	0.126517	-3.51041	0.000447413	0.0194621
Mrpl21	60.8125	64.9402	56.6847	-0.192969	0.123728	-3.5093	0.000449287	0.0195084
Lhx4	0.0575835	0.0040098	0.111157	0.14629	1.29382	3.50843	0.000450752	0.0195109
Ndufa2	148.914	172.025	125.802	-0.448401	0.19805	-3.50768	0.000452026	0.0195109
Ankrd33b	16.622	14.1337	19.1104	0.410177	0.115012	3.50763	0.000452112	0.0195109
Homer2	11.5082	9.70241	13.314	0.419494	0.166084	3.50736	0.000452576	0.0195109
Wdr83	41.8841	45.6859	38.0824	-0.256469	0.118531	-3.50414	0.000458077	0.0197128
Ramp1	58.5216	63.4014	53.6419	-0.237083	0.109618	-3.50294	0.000460145	0.0197666
Prr13	58.8077	62.1688	55.4467	-0.162322	0.0988414	-3.50151	0.000462634	0.0198382
2210016L21Rik	87.6803	91.3295	84.0311	-0.118801	0.112202	-3.5001	0.000465082	0.0199078
Nrsn2	44.9993	52.5955	37.4031	-0.48089	0.187673	-3.49838	0.000468087	0.019982
Diaph2	11.0902	8.73303	13.4475	0.569855	0.146018	3.49817	0.000468471	0.019982
Naca	399.959	428.6	371.318	-0.206456	0.10811	-3.49562	0.000472966	0.0201097
Rnf215	38.13	39.0906	37.1693	-0.070849	0.106067	-3.49553	0.00047313	0.0201097
Stx4a	63.7351	70.8823	56.5879	-0.31987	0.135536	-3.49463	0.000474712	0.0201415
Mga	28.8003	25.2014	32.3991	0.350164	0.107496	3.49295	0.000477713	0.020188
Nosip	59.2717	63.1838	55.3596	-0.187548	0.102427	-3.49262	0.000478311	0.020188
Sirt3	69.4479	76.042	62.8538	-0.270873	0.121474	-3.49261	0.000478318	0.020188
Trappc6a	24.3298	28.5951	20.0646	-0.490538	0.193705	-3.48553	0.000491164	0.0206672
Atrn	47.4424	39.5917	55.2931	0.471773	0.0934528	3.48518	0.0004918	0.0206672
Cryab	91.5731	103.483	79.663	-0.373293	0.169692	-3.4848	0.000492497	0.0206672
Cisd1	159.009	173.288	144.73	-0.25817	0.126416	-3.48402	0.000493948	0.0206672
Itpa	82.3115	88.494	76.129	-0.214516	0.112059	-3.48401	0.000493952	0.0206672
Drap1	204.434	229.588	179.281	-0.35507	0.155384	-3.48337	0.000495151	0.0206815
D5Ertd579e	50.0739	39.5162	60.6316	0.605171	0.0950575	3.48229	0.00049715	0.0206989
Rpl37a	636.162	770.233	502.09	-0.616349	0.250273	-3.48222	0.00049728	0.0206989
Rnf208	183.915	199.348	168.482	-0.241375	0.117712	-3.47934	0.000502654	0.0208865
Ssbp4	320.95	343.344	298.557	-0.201022	0.113958	-3.47887	0.000503538	0.0208873
Rtl8c	414.627	466.772	362.482	-0.363924	0.188395	-3.47699	0.000507075	0.0209979
Abhd16a	136.068	142.24	129.896	-0.130017	0.0954438	-3.47238	0.000515867	0.0213237
Spint2	47.5223	51.4654	43.5792	-0.234995	0.115758	-3.47138	0.000517784	0.0213237
Tmem161b	29.2911	24.5453	34.037	0.455817	0.0933291	3.47102	0.000518478	0.0213237
Slc25a10	18.7308	21.9512	15.5104	-0.475191	0.142166	-3.47061	0.000519286	0.0213237
Arf6	38.4615	41.2206	35.7024	-0.202071	0.107529	-3.47057	0.000519358	0.0213237
Mea1	84.4091	98.0948	70.7233	-0.466367	0.191537	-3.46929	0.000521842	0.0213893
Gm5891	0.110707	0	0.221414	0.288552	1.59035	3.46724	0.000525835	0.0215164
Phb2	118.771	126.277	111.265	-0.181071	0.105379	-3.46471	0.0005308	0.0216369
Mrpl12	58.9564	65.4692	52.4437	-0.314666	0.14094	-3.46432	0.00053157	0.0216369
BC029722	37.0929	41.464	32.7218	-0.332557	0.146883	-3.46397	0.000532274	0.0216369
Rgs10	68.2374	77.0842	59.3906	-0.370707	0.132535	-3.46392	0.000532363	0.0216369
Park7	281.136	298.444	263.827	-0.177236	0.11417	-3.46313	0.000533935	0.0216643
Emc10	178.553	187.591	169.515	-0.145362	0.0967812	-3.46229	0.000535603	0.0216743
Rpl23	267.875	310.205	225.544	-0.458078	0.174362	-3.46169	0.000536795	0.0216743
Dgkb	51.6542	42.1184	61.1901	0.528382	0.11167	3.46165	0.000536874	0.0216743
Krt10	27.4551	29.3131	25.5971	-0.188674	0.159738	-3.45948	0.000541217	0.0218131
Kif5c	179.844	152.27	207.419	0.443407	0.0940746	3.4581	0.000544	0.0218887
Atxn1	18.2243	15.6373	20.8113	0.390655	0.102821	3.45475	0.000550801	0.0221255
Tab3	9.15594	7.8207	10.4912	0.381562	0.117165	3.45139	0.00055771	0.0223658
Mien1	105.258	115.546	94.9708	-0.280233	0.139849	-3.44896	0.000562753	0.0224873
Cyc1	195.509	216.929	174.089	-0.315774	0.108354	-3.44857	0.000563567	0.0224873
Nsmce3	12.5035	13.1974	11.8097	-0.148384	0.0893414	-3.44785	0.000565065	0.0224873
Arpc1a	244.863	253.385	236.341	-0.100051	0.085197	-3.44778	0.000565217	0.0224873
1110008F13Rik	108.928	117.296	100.559	-0.220075	0.114911	-3.44769	0.000565396	0.0224873
Sbno1	55.5347	47.0526	64.0168	0.436198	0.0907626	3.44718	0.000566461	0.0224926
Smim26	80.1989	95.0804	65.3175	-0.534853	0.236673	-3.44627	0.000568392	0.0225205
Gm48260	1.46123	0.917322	2.00514	0.648338	0.284875	3.44564	0.000569719	0.0225205
Mospd3	30.3769	34.5472	26.2066	-0.385779	0.140726	-3.44552	0.000569963	0.0225205
Paxx	62.695	70.2685	55.1215	-0.34471	0.15959	-3.44309	0.000575118	0.0226871
Rprml	65.6072	75.0018	56.2127	-0.4097	0.175248	-3.44031	0.000581055	0.0228839
Ubn2	18.0631	13.3114	22.8147	0.734689	0.117867	3.43837	0.000585223	0.0230105
Mpc2	200.789	215.044	186.534	-0.204169	0.128017	-3.43663	0.000588992	0.0231211
Cdk5	96.8372	106.93	86.7449	-0.298704	0.117093	-3.43608	0.000590207	0.0231312
Bex1	109.632	124.563	94.7018	-0.391793	0.170178	-3.43431	0.000594055	0.0232087
Rpl9	878.45	935.253	821.647	-0.186625	0.111056	-3.43429	0.000594109	0.0232087
Rpl8	651.326	708.27	594.382	-0.252518	0.129259	-3.43318	0.000596551	0.0232559
Psmg3	19.4679	23.1178	15.8179	-0.520102	0.19718	-3.43286	0.000597243	0.0232559
Cmbl	20.8432	24.5279	17.1586	-0.491426	0.207085	-3.43186	0.000599448	0.0232997
Ier3	3.65187	4.82907	2.47468	-0.746388	0.337088	-3.43148	0.0006003	0.0232997
Rtl8b	101.373	110.844	91.9021	-0.267706	0.129742	-3.42999	0.000603602	0.0233601
Gm47102	10.7613	7.70573	13.8169	0.767207	0.203441	3.42971	0.000604235	0.0233601
Zhx3	22.1616	18.4379	25.8852	0.467937	0.0942029	3.42894	0.000605953	0.0233601
Trnp1	113.912	118.676	109.148	-0.119687	0.114358	-3.42881	0.000606241	0.0233601
Rpl27a	188.885	202.598	175.172	-0.208739	0.111004	-3.42815	0.000607702	0.0233601
Tpi1	510.655	539.608	481.702	-0.163451	0.0977938	-3.42767	0.000608788	0.0233601
Mtx1	151.949	164.347	139.551	-0.234403	0.111589	-3.42692	0.000610473	0.0233601
Tmem176b	42.4222	46.249	38.5954	-0.254951	0.146714	-3.42688	0.000610558	0.0233601
Asxl2	10.8324	8.54373	13.121	0.56522	0.132277	3.42688	0.000610565	0.0233601
Zyg11b	43.4474	34.5094	52.3853	0.588241	0.120983	3.42501	0.000614769	0.0234838
Tomm40	85.3996	89.0274	81.7719	-0.121222	0.098808	-3.42261	0.000620226	0.0236548
Taok1	29.7679	23.7611	35.7746	0.570635	0.132078	3.42064	0.000624738	0.0237493
Ppp1r1a	225.061	238.756	211.365	-0.175022	0.109585	-3.42037	0.00062536	0.0237493
Plvap	8.18876	9.60035	6.77716	-0.446796	0.192973	-3.42019	0.000625767	0.0237493
Etfb	93.5043	104.403	82.606	-0.334234	0.144021	-3.41981	0.000626639	0.0237493
Emd	49.7017	56.7456	42.6578	-0.403469	0.166853	-3.41926	0.000627925	0.0237608
Dnal4	67.5242	72.68	62.3684	-0.217508	0.118509	-3.41573	0.000636121	0.0240332
Plxna2	21.4356	18.3658	24.5054	0.397296	0.0951141	3.41511	0.000637555	0.0240407
Wdr26	56.0832	46.6037	65.5626	0.483638	0.0991311	3.41479	0.000638311	0.0240407
Gnl1	77.9016	81.9122	73.891	-0.146792	0.0924066	-3.41321	0.000642021	0.0241428
Serp2	164.047	182.029	146.065	-0.315623	0.161529	-3.41206	0.00064475	0.0242077
2610002M06Rik	17.0012	14.5391	19.4634	0.39714	0.105423	3.41011	0.000649367	0.0243126
Slc9a3r2	19.111	21.8627	16.3592	-0.397295	0.17436	-3.41003	0.000649557	0.0243126
Dcun1d1	36.3925	29.5137	43.2713	0.536914	0.114354	3.40833	0.000653623	0.0244269
Rit1	66.2815	52.9762	79.5869	0.578223	0.133229	3.40746	0.000655701	0.0244296
Dctn6	129.067	128.406	129.729	0.014677	0.106219	-3.40734	0.000655984	0.0244296
Lars2	8114.52	14292.5	1936.51	-2.88309	0.90912	-3.40703	0.000656732	0.0244296
Maf	9.15142	7.51188	10.791	0.470132	0.113624	3.40527	0.000660997	0.0245504
Pdpk1	44.357	36.6309	52.0832	0.496337	0.0982244	3.40366	0.000664901	0.0246343
Nutf2-ps1	22.8951	30.3188	15.4715	-0.92706	0.343617	-3.40332	0.000665716	0.0246343
Foxn3	15.4584	13.0429	17.8739	0.426548	0.102746	3.40308	0.000666316	0.0246343
Slc26a2	3.65507	2.99499	4.31515	0.411919	0.13054	3.40129	0.000670698	0.0247584
Abhd17a	141.212	147.639	134.785	-0.130491	0.0850672	-3.40041	0.000672849	0.0247999
Csk	31.6239	35.3066	27.9413	-0.327104	0.112133	-3.39777	0.000679378	0.024944
0610012G03Rik	56.3368	63.7425	48.9311	-0.374774	0.161289	-3.39723	0.00068071	0.024944
Mrps33	115.453	126.876	104.029	-0.283962	0.156663	-3.39718	0.000680829	0.024944
Kif5b	71.3764	57.2847	85.4681	0.569051	0.13005	3.39716	0.000680893	0.024944
Crip2	68.2033	74.0028	62.4039	-0.242372	0.142028	-3.39637	0.000682862	0.0249647
Nt5c	75.7921	84.8908	66.6935	-0.343487	0.141899	-3.3961	0.000683526	0.0249647
Atp5b	1373.1	1478.9	1267.3	-0.222603	0.0767783	-3.39495	0.000686403	0.0250319
Cst3	2178.97	2344.26	2013.68	-0.219197	0.120979	-3.39454	0.000687452	0.0250324
Mettl26	66.1752	74.704	57.6464	-0.368327	0.173628	-3.39294	0.00069147	0.0251071
Tfrc	40.5637	37.5877	43.5397	0.206948	0.0726414	3.39257	0.000692404	0.0251071
Luzp2	33.4243	27.2292	39.6193	0.524979	0.124929	3.39248	0.000692625	0.0251071
Snrpc	65.5579	75.432	55.6838	-0.431241	0.153621	-3.39202	0.000693788	0.0251116
Ptpn4	14.7044	12.628	16.7807	0.383732	0.136632	3.39114	0.000696023	0.0251548
Ldha	245.337	259.369	231.304	-0.164545	0.105707	-3.39052	0.0006976	0.0251741
Akap10	15.3144	12.0367	18.5921	0.587694	0.131289	3.38825	0.000703397	0.0253454
Zfp266	21.9841	16.722	27.2462	0.672514	0.118819	3.38735	0.00070571	0.0253908
Cdc42bpa	109.166	88.2291	130.103	0.555118	0.0877127	3.38596	0.000709291	0.0254817
Slc1a2	403.894	332.705	475.082	0.512635	0.106374	3.38498	0.000711845	0.0255355
Sf3a2	50.3642	55.8395	44.8889	-0.308749	0.14454	-3.384	0.000714385	0.0255885
Zfp91	49.8705	41.623	58.118	0.471965	0.10215	3.38349	0.00071571	0.025598
D3Ertd254e	7.48589	6.25474	8.71703	0.421592	0.136717	3.3829	0.000717256	0.0256154
Bag4	49.3049	40.6625	57.9474	0.500678	0.107669	3.38242	0.000718514	0.0256224
Snx30	14.5133	12.0807	16.9459	0.456221	0.10885	3.3819	0.000719872	0.0256271
Guk1	130.468	144.803	116.133	-0.315878	0.137622	-3.38155	0.00072077	0.0256271
Trappc4	81.7091	89.6995	73.7188	-0.279623	0.136385	-3.37939	0.000726464	0.0257916
Gfra4	90.2965	94.6275	85.9654	-0.136984	0.102821	-3.37831	0.000729331	0.0258317
Aarsd1	47.2078	52.1219	42.2937	-0.295148	0.12986	-3.37816	0.000729733	0.0258317
Mycbp2	193.954	157.886	230.021	0.540033	0.119392	3.37726	0.000732126	0.0258785
S100a6	17.5359	23.0319	12.04	-0.882011	0.264977	-3.37677	0.000733419	0.0258798
Mrpl17	73.3271	91.3532	55.301	-0.714001	0.112697	-3.37644	0.000734308	0.0258798
Ppp1r14b	48.9331	54.1641	43.7022	-0.303383	0.145613	-3.37235	0.000745288	0.0262285
Elk4	35.8962	30.9066	40.8858	0.39261	0.117754	3.37031	0.000750825	0.0263756
Ufc1	103.078	111.925	94.2311	-0.245863	0.126772	-3.37001	0.000751654	0.0263756
Npdc1	308.42	322.741	294.1	-0.133633	0.0963579	-3.36815	0.000756757	0.0265162
Serpinh1	9.69408	11.1938	8.19431	-0.40734	0.200429	-3.36696	0.00076001	0.0265916
Ndufaf3	40.9526	44.6647	37.2406	-0.255972	0.156123	-3.36547	0.000764147	0.0266976
Rps12-ps3	723.763	789.567	657.959	-0.262699	0.154056	-3.36411	0.000767921	0.0267907
Isyna1	21.1516	23.7855	18.5177	-0.344716	0.203774	-3.35822	0.000784475	0.0273287
Atp6v1g2	490.78	513.046	468.514	-0.13073	0.0862673	-3.35517	0.000793156	0.0274682
Dbf4	1.8077	1.03803	2.57738	0.811732	0.261539	3.35507	0.000793445	0.0274682
Mrpl51	37.2104	45.7371	28.6837	-0.654899	0.116712	-3.35477	0.00079431	0.0274682
Hras	121.4	130.496	112.305	-0.21481	0.113265	-3.35447	0.000795176	0.0274682
Nit1	55.6833	58.9087	52.4578	-0.164364	0.113536	-3.35432	0.000795601	0.0274682
Dstyk	27.559	24.1243	30.9937	0.3487	0.0864199	3.35427	0.000795753	0.0274682
Eea1	17.4416	14.4722	20.411	0.46868	0.122957	3.35403	0.000796443	0.0274682
Myl12a	28.5991	30.5839	26.6142	-0.193777	0.157804	-3.35344	0.000798131	0.0274827
Ndufs2	225.791	237.069	214.513	-0.143605	0.0828739	-3.35293	0.000799598	0.0274827
Pmf1	7.35846	9.32891	5.38801	-0.69325	0.252922	-3.35247	0.000800942	0.0274827
Kmt2c	32.6833	26.6989	38.6678	0.518138	0.11502	3.35231	0.000801416	0.0274827
Ercc6l2	22.7921	20.6753	24.9089	0.257398	0.0910329	3.35098	0.000805264	0.0275754
Fam134b	22.8691	20.0733	25.6649	0.339526	0.0978463	3.35011	0.000807796	0.027623
Fam168a	82.6398	69.1937	96.0858	0.467919	0.0814777	3.3488	0.000811625	0.0276952
Rgcc	37.4108	41.4281	33.3935	-0.302884	0.14665	-3.34844	0.000812684	0.0276952
Tnrc6b	35.8963	33.8829	37.9097	0.157611	0.144529	3.34821	0.000813349	0.0276952
Tmem245	10.4101	8.46406	12.3561	0.496963	0.119978	3.34613	0.000819493	0.0278651
Mcee	70.7798	79.7981	61.7615	-0.364443	0.174302	-3.34488	0.000823177	0.0279415
Ntrk3	89.519	78.1362	100.902	0.364769	0.0948886	3.34459	0.000824055	0.0279415
Synj1	146.095	126.234	165.955	0.391976	0.0816122	3.34292	0.000829016	0.0280004
Acap2	136.373	110.548	162.198	0.548958	0.103039	3.34281	0.000829351	0.0280004
Zfp637	57.5388	63.8634	51.2143	-0.312962	0.124839	-3.34277	0.000829479	0.0280004
Sec11c	138.899	149.815	127.983	-0.225597	0.103273	-3.34228	0.000830926	0.0280004
Marc2	62.2608	70.5835	53.9382	-0.381818	0.119215	-3.34206	0.000831591	0.0280004
Uqcrc1	197.994	203.104	192.884	-0.0741121	0.0830713	-3.33993	0.000838008	0.0281771
Aftph	63.6022	54.3788	72.8257	0.414789	0.0953732	3.33794	0.000844023	0.0283399
Bend5	3.08958	3.56789	2.61127	-0.339021	0.237892	-3.33691	0.000847154	0.0284056
Enoph1	48.4698	50.9243	46.0153	-0.14328	0.0984033	-3.3319	0.000862561	0.028882
Dgkg	75.4088	64.183	86.6346	0.427005	0.0851013	3.33087	0.000865743	0.0289484
Smim12	45.3245	51.1874	39.4616	-0.367149	0.166795	-3.33019	0.000867882	0.0289798
Coprs	50.0391	56.7215	43.3568	-0.379954	0.175192	-3.32962	0.000869656	0.0289989
Axdnd1	2.9679	1.12765	4.80815	1.44881	0.540452	3.32857	0.000872943	0.0290684
Nrcam	227.771	195.564	259.979	0.408936	0.0855193	3.32678	0.000878542	0.0291822
Fam89b	19.8941	22.4038	17.3844	-0.348258	0.162944	-3.32659	0.000879167	0.0291822
Ubald2	48.4733	53.6541	43.2925	-0.303267	0.117824	-3.32633	0.000879988	0.0291822
D630045J12Rik	14.1053	11.8719	16.3386	0.429754	0.112271	3.32563	0.000882175	0.0292146
Slc22a17	597.199	622.435	571.963	-0.121797	0.089509	-3.32395	0.000887524	0.0293515
Sst	367.725	471.695	263.755	-0.836253	0.315667	-3.32213	0.00089334	0.0294423
Ppp5c	109.945	112.306	107.583	-0.0614286	0.0836741	-3.32195	0.000893916	0.0294423
Zfp991	1.87027	1.06447	2.67607	0.832391	0.333037	3.32194	0.000893928	0.0294423
Trp53inp1	6.78766	5.23039	8.34493	0.58486	0.130127	3.32014	0.000899736	0.0295932
Rps5	428.171	460.434	395.907	-0.217323	0.126633	-3.31925	0.000902597	0.0296469
Olfr633	0.155644	0.0397222	0.271566	0.290408	0.789171	3.31805	0.000906472	0.0297251
Uba52	304.195	330.907	277.482	-0.253196	0.141143	-3.31744	0.000908476	0.0297251
Lrrc73	41.5037	45.1586	37.8488	-0.248727	0.12738	-3.31691	0.000910183	0.0297251
Ccdc92	52.2065	55.1831	49.2299	-0.16159	0.0891641	-3.31666	0.000911012	0.0297251
Znhit2	37.8101	42.3381	33.2821	-0.338181	0.156317	-3.31642	0.000911778	0.0297251
Nprl2	49.7154	54.0298	45.401	-0.246056	0.0991212	-3.31539	0.000915152	0.0297251
Necab2	59.9049	66.3778	53.432	-0.30782	0.14538	-3.31538	0.000915173	0.0297251
Lyst	44.6379	35.9219	53.3539	0.557908	0.113365	3.31529	0.000915467	0.0297251
Bpgm	37.7609	40.3114	35.2103	-0.190141	0.103873	-3.3149	0.000916755	0.0297251
Gsta4	56.2723	62.0626	50.4821	-0.292713	0.145334	-3.31474	0.00091729	0.0297251
Sys1	54.3724	59.6076	49.1372	-0.273617	0.102095	-3.31301	0.000922971	0.0298691
Rpl22l1	352.115	396.78	307.45	-0.366931	0.180355	-3.31226	0.000925459	0.0299095
Ncaph2	69.2719	72.327	66.2168	-0.125523	0.0815994	-3.31038	0.000931701	0.030071
Arfgef1	58.0382	49.3339	66.7425	0.428529	0.0994703	3.30982	0.000933559	0.0300748
Vmn1r218	1.52591	1.05538	1.99643	0.543839	0.234245	3.30958	0.000934356	0.0300748
Ddt	73.4246	81.239	65.6102	-0.304079	0.158254	-3.30922	0.000935555	0.0300748
Dhps	45.6358	48.3755	42.8962	-0.169701	0.126138	-3.30864	0.0009375	0.0300973
Maf1	135.851	144.933	126.77	-0.191759	0.0872631	-3.30709	0.000942703	0.0302122
Rab8b	20.3377	16.637	24.0385	0.505547	0.11736	3.30683	0.000943584	0.0302122
Col4a3bp	32.7829	29.0656	36.5003	0.31879	0.0801452	3.30538	0.00094849	0.0303291
Trappc8	24.0661	20.5972	27.5351	0.401893	0.0777693	3.30451	0.000951422	0.0303826
Gm48494	13.3378	0.802876	25.8728	3.89777	1.35666	3.30404	0.000953036	0.0303939
Olfr1160	0.395116	0.242174	0.548059	0.317593	0.320741	3.3029	0.000956897	0.0304512
Tmem147	129.656	137.372	121.94	-0.170591	0.110568	-3.30277	0.000957355	0.0304512
Tmem205	72.7688	79.4017	66.1359	-0.260143	0.125204	-3.30191	0.000960282	0.0305041
Penk	42.9063	50.5861	35.2265	-0.509938	0.202793	-3.30122	0.000962652	0.0305351
Usp9x	72.1615	63.5958	80.7272	0.339376	0.109549	3.30089	0.000963785	0.0305351
Dnlz	20.127	22.364	17.8901	-0.306654	0.145794	-3.30003	0.000966761	0.0305892
Camk2n2	90.8536	101.109	80.5983	-0.323498	0.150087	-3.29811	0.000973366	0.0307577
Tagln2	9.47025	10.8339	8.10664	-0.377932	0.232638	-3.29775	0.000974635	0.0307577
Fzd9	4.70674	5.4301	3.98338	-0.367718	0.178477	-3.29642	0.000979256	0.0308632
S100a1	100.831	110.301	91.3608	-0.269118	0.149369	-3.29582	0.000981342	0.0308886
Gm15446	32.5346	28.0091	37.0602	0.391777	0.131452	3.29426	0.000986808	0.0309895
Nav3	12.6473	9.95464	15.3399	0.576855	0.106262	3.29417	0.000987114	0.0309895
Hist1h2bc	78.8924	84.5419	73.243	-0.204376	0.114475	-3.29377	0.00098853	0.0309936
Snrpd1	107.75	119.307	96.1918	-0.307819	0.1531	-3.29283	0.000991838	0.031057
Mrpl58	95.8054	108.793	82.8183	-0.389443	0.121719	-3.29156	0.000996343	0.0311577
Rb1cc1	67.3868	58.5693	76.2042	0.374109	0.114127	3.28969	0.00100296	0.031324
Slc43a2	31.7887	28.7896	34.7878	0.26466	0.101676	3.28929	0.0010044	0.0313285
Eif3i	116.098	120.944	111.252	-0.119473	0.0828498	-3.28809	0.0010087	0.0313907
B3gat3	76.1728	82.7148	69.6308	-0.245186	0.126311	-3.28773	0.00100997	0.0313907
Kcnma1	35.9325	29.4231	42.4418	0.513919	0.106148	3.28764	0.0010103	0.0313907
Mrpl23-ps1	106.838	117.242	96.433	-0.279264	0.155936	-3.28717	0.001012	0.0314033
Tsen34	124.297	132.986	115.608	-0.200407	0.111252	-3.2829	0.00102744	0.0318415
Nhsl2	28.9408	22.6257	35.2558	0.617854	0.147681	3.28085	0.00103494	0.0320257
Ttc9b	24.6033	27.4939	21.7127	-0.327151	0.153764	-3.28055	0.00103604	0.0320257
Gm5464	0.577603	0.314403	0.840804	0.485928	0.422006	3.2794	0.00104028	0.0321156
Map4k3	38.4217	33.3412	43.5022	0.373937	0.0729143	3.27355	0.00106207	0.0327014
Alg6	14.1994	11.9956	16.4032	0.42133	0.130401	3.27348	0.00106233	0.0327014
Dpy30	51.036	55.5825	46.4894	-0.25275	0.138053	-3.27267	0.00106537	0.0327014
Dnajb14	29.8644	23.7483	35.9806	0.57944	0.138312	3.27254	0.00106586	0.0327014
Zbtb37	3.2329	2.62857	3.83723	0.414781	0.171987	3.27221	0.0010671	0.0327014
Hscb	20.1227	23.3977	16.8477	-0.451008	0.238339	-3.27214	0.00106738	0.0327014
Tex264	78.6748	84.0058	73.3438	-0.19335	0.105137	-3.2717	0.00106903	0.0327103
Cend1	128.437	140.123	116.75	-0.26123	0.129303	-3.27	0.00107546	0.0328258
Zfp507	16.0574	12.6855	19.4294	0.577996	0.114868	3.26998	0.00107556	0.0328258
Srm	73.5935	75.0391	72.1478	-0.0559266	0.10373	-3.26963	0.00107688	0.0328258
Mrpl20	89.309	94.6752	83.9428	-0.171653	0.123833	-3.2689	0.00107967	0.0328694
Itsn1	58.8685	49.179	68.5581	0.471136	0.0828589	3.26799	0.00108314	0.0328945
Fam98c	28.3679	31.4081	25.3276	-0.299777	0.122247	-3.26797	0.00108322	0.0328945
9330159F19Rik	49.3389	40.562	58.1158	0.508279	0.0986038	3.26705	0.00108676	0.0329137
Lrch3	22.6519	18.3376	26.9661	0.53227	0.0971299	3.2669	0.00108733	0.0329137
Psma2	55.3724	57.5298	53.2151	-0.110478	0.105412	-3.26674	0.00108794	0.0329137
Naxd	83.9635	86.618	81.3091	-0.0901767	0.105032	-3.26551	0.00109269	0.0330082
Tsta3	55.4322	56.1209	54.7435	-0.0352156	0.134308	-3.26522	0.0010938	0.0330082
Rpl41	1309.4	1608.11	1010.68	-0.66951	0.284756	-3.26414	0.00109798	0.0330685
6820431F20Rik	102.081	86.4652	117.697	0.440502	0.0924571	3.26399	0.00109854	0.0330685
Ube3a	98.2892	67.5705	129.008	0.922939	0.172035	3.26305	0.00110221	0.0331377
Setbp1	10.5457	8.30942	12.7821	0.566028	0.148173	3.26231	0.00110506	0.0331821
Timm8b	290.405	326.903	253.907	-0.363297	0.189216	-3.26125	0.00110923	0.0332348
Dohh	62.1362	67.9832	56.2891	-0.267983	0.134882	-3.26116	0.00110957	0.0332348
Btf3	359.006	379.418	338.593	-0.16378	0.108335	-3.26051	0.00111211	0.0332695
Vps28	154.818	164.893	144.743	-0.186826	0.112564	-3.25963	0.00111557	0.0333317
Lamtor4	45.6785	53.5838	37.7731	-0.493417	0.215675	-3.25682	0.00112667	0.0336217
Gm16518	4.21201	1.32064	7.10338	1.804	0.69068	3.25633	0.00112863	0.0336388
Dgkh	61.7465	48.9581	74.5349	0.596423	0.148807	3.25536	0.0011325	0.0336508
Coq7	50.1103	56.256	43.9647	-0.348634	0.147065	-3.2553	0.00113274	0.0336508
Fbxo2	80.1901	87.2913	73.0888	-0.253015	0.131303	-3.25451	0.00113587	0.0336508
Tacc1	62.2103	52.3554	72.0652	0.45355	0.0920397	3.25451	0.0011359	0.0336508
Gnb2	406.053	428.917	383.189	-0.162243	0.0947492	-3.2543	0.00113672	0.0336508
Pbx1	36.0874	29.0329	43.1419	0.555605	0.12005	3.25386	0.00113847	0.0336508
Prex2	15.8269	13.1394	18.5143	0.464813	0.135603	3.25363	0.0011394	0.0336508
Serf1	24.1253	28.7686	19.4819	-0.539443	0.241254	-3.25344	0.00114019	0.0336508
Ldhb	389.412	411.431	367.393	-0.162906	0.103526	-3.25304	0.00114178	0.0336566
Bptf	45.7149	37.2761	54.1536	0.527013	0.106649	3.25053	0.00115191	0.0339138
Dock6	8.51619	10.0942	6.93817	-0.48293	0.143955	-3.24901	0.00115806	0.0340536
Ndufa1	280.264	329.05	231.478	-0.505588	0.245511	-3.24742	0.00116458	0.0341623
Wwp1	11.0976	9.04133	13.1539	0.495252	0.127109	3.24741	0.00116459	0.0341623
Ppm1e	101.145	85.4347	116.856	0.447338	0.0928722	3.24704	0.00116611	0.0341654
Rock2	54.5098	44.6769	64.3427	0.516561	0.119393	3.24656	0.00116808	0.0341816
Timm10b	62.0725	76.8184	47.3266	-0.687292	0.13387	-3.24524	0.00117351	0.034299
Adam10	35.9562	30.2	41.7123	0.453106	0.0878953	3.24448	0.00117665	0.0343444
Epha4	152.875	125.389	180.36	0.520977	0.122977	3.24418	0.00117791	0.0343444
Rbm27	14.5273	11.9916	17.0629	0.475452	0.114539	3.24211	0.0011865	0.0345531
Naxe	99.4914	105.961	93.022	-0.186014	0.114819	-3.24054	0.00119305	0.034702
Aup1	129.528	133.949	125.108	-0.0977525	0.0850477	-3.23998	0.00119537	0.0347275
Gm6345	1.75862	2.23705	1.2802	-0.50552	0.300857	-3.23957	0.00119711	0.0347364
Egfl7	44.0436	51.0692	37.0179	-0.45375	0.196454	-3.23809	0.00120334	0.0348665
Matk	212.94	230.707	195.172	-0.240188	0.126096	-3.23782	0.00120449	0.0348665
Naa15	28.394	22.4419	34.3461	0.592462	0.112516	3.23704	0.00120777	0.0348947
Zfp882	8.63754	6.56257	10.7125	0.631103	0.205536	3.2369	0.00120835	0.0348947
Wasf3	46.1111	39.3629	52.8594	0.416169	0.0877767	3.23619	0.00121135	0.0349396
Pigyl	63.3957	71.2295	55.562	-0.352756	0.175424	-3.23481	0.00121724	0.0350676
Mtdh	74.5452	60.9232	88.1672	0.526033	0.127414	3.23427	0.00121956	0.0350924
Txn2	118.902	123.304	114.5	-0.105975	0.0927609	-3.23204	0.00122909	0.0352826
Polr2c	78.8223	85.1162	72.5285	-0.227981	0.102269	-3.23204	0.00122909	0.0352826
Dpm3	89.6068	110.128	69.0861	-0.665017	0.301054	-3.23122	0.00123264	0.0353425
Mrps18a	83.1407	88.0707	78.2106	-0.169257	0.113105	-3.2307	0.00123486	0.0353641
Abr	331.15	290.995	371.305	0.350538	0.066262	3.23008	0.00123758	0.0354
Tmem72	11.9336	9.59218	14.275	0.528171	0.133886	3.22855	0.0012442	0.0355472
Ralgps2	32.5781	25.9488	39.2074	0.577239	0.0977798	3.22807	0.00124628	0.0355559
Cpd	34.0013	28.1146	39.8879	0.489929	0.109348	3.22754	0.0012486	0.0355559
Fau	194.404	223.132	165.676	-0.427299	0.204231	-3.22738	0.0012493	0.0355559
Itsn2	47.7334	40.3571	55.1097	0.440117	0.10374	3.22713	0.00125039	0.0355559
Eri3	136.533	139.74	133.326	-0.067294	0.091347	-3.22624	0.00125429	0.0356249
Tmem134	42.8143	46.7554	38.8731	-0.26025	0.140321	-3.2249	0.00126018	0.0357499
Reep2	83.975	89.8366	78.1133	-0.199353	0.112257	-3.224	0.00126415	0.0358204
Eif3f	72.869	76.6127	69.1253	-0.146357	0.0992963	-3.22281	0.00126941	0.0359275
Tmem259	113.376	118.281	108.471	-0.123817	0.0896135	-3.22238	0.00127129	0.0359384
Rlim	17.907	15.0066	20.8075	0.446155	0.099726	3.22179	0.00127395	0.0359715
Arl2	48.6677	53.9153	43.4201	-0.305995	0.14867	-3.2213	0.00127611	0.0359906
Wnk3	11.7649	9.75286	13.7769	0.45862	0.119958	3.21733	0.00129391	0.0364498
Rps6kb2	55.0739	63.6665	46.4813	-0.445658	0.132996	-3.21523	0.00130339	0.0366743
Pcbd1	8.59857	10.1698	7.02731	-0.476618	0.286365	-3.21477	0.00130551	0.0366911
Chd6	18.4524	14.1458	22.7591	0.649566	0.0933224	3.2144	0.00130716	0.0366948
Atpaf2	37.4774	36.142	38.8129	0.100186	0.109527	-3.21331	0.00131213	0.0367914
Gmpr	49.4812	52.8719	46.0905	-0.194099	0.108228	-3.21267	0.00131506	0.0368308
Zfp967	0.716556	1.43311	0	-1.2828	1.91325	-3.21156	0.00132017	0.0368994
2410004B18Rik	43.2381	45.456	41.0202	-0.144781	0.142919	-3.21147	0.00132058	0.0368994
Zscan26	45.523	39.824	51.2221	0.355244	0.0714541	3.21114	0.00132209	0.0368994
Mrpl57	85.1139	90.5185	79.7094	-0.181328	0.132034	-3.21034	0.00132577	0.0369593
Ubxn7	10.491	8.88796	12.0941	0.40517	0.0937346	3.20956	0.00132938	0.0369806
Ccl27a	195.073	212.221	177.924	-0.253007	0.113187	-3.20951	0.0013296	0.0369806
Nrxn3	40.863	34.0503	47.6757	0.473777	0.102861	3.2089	0.00133244	0.0370169
Gm48132	11.1157	7.98312	14.2483	0.763358	0.215782	3.20752	0.00133887	0.0370869
Dnajc18	35.3927	31.0292	39.7563	0.347639	0.0666834	3.20709	0.00134085	0.0370869
Slc25a3	452.349	466.802	437.896	-0.0920189	0.0854722	-3.20671	0.00134261	0.0370869
Id3	48.1845	54.2383	42.1307	-0.356953	0.175696	-3.20653	0.00134349	0.0370869
6030468B19Rik	0.475381	0.101528	0.849234	0.747422	0.891633	3.20639	0.00134413	0.0370869
Ndufb5	223.57	245.667	201.473	-0.284831	0.117442	-3.20638	0.00134417	0.0370869
Fam3a	25.6558	28.99	22.3217	-0.362811	0.141609	-3.20534	0.00134905	0.0371791
Dbx2	27.6452	29.1469	26.1435	-0.151406	0.112616	-3.20432	0.00135384	0.0372683
Yod1	11.4667	9.61123	13.3221	0.432655	0.103219	3.2039	0.00135579	0.0372795
Rnaseh2c	24.9891	29.7829	20.1952	-0.538395	0.256129	-3.20221	0.00136376	0.0374562
Atad2	8.03285	6.49486	9.57083	0.496115	0.146216	3.20179	0.00136574	0.0374679
Med31	26.4697	29.9031	23.0363	-0.362537	0.19009	-3.2012	0.00136855	0.0375022
Dusp1	7.55537	9.14374	5.967	-0.541981	0.254323	-3.20009	0.00137385	0.0375765
Abi2	118.419	101.279	135.558	0.417003	0.0914912	3.19998	0.00137437	0.0375765
Mib1	65.2884	56.0946	74.4822	0.402784	0.100131	3.19875	0.00138023	0.037694
Eef1akmt1	52.3803	58.7041	46.0566	-0.343435	0.170038	-3.19802	0.00138376	0.0377412
Cib1	24.5873	26.9822	22.1925	-0.270851	0.155852	-3.19774	0.00138509	0.0377412
Hist3h2ba	92.9223	105.269	80.5756	-0.381512	0.192022	-3.19673	0.00138993	0.0378304
Snca	577.327	614.825	539.829	-0.187347	0.115615	-3.19535	0.00139662	0.0379697
Smim13	57.946	49.0206	66.8713	0.440279	0.0966665	3.19283	0.00140885	0.0381699
Rbfa	32.7228	35.3814	30.0642	-0.227951	0.126239	-3.19274	0.00140928	0.0381699
Riiad1	13.5423	14.4169	12.6677	-0.17374	0.276843	-3.1925	0.00141049	0.0381699
Fam91a1	25.6598	21.5831	29.7365	0.444709	0.104308	3.19231	0.00141142	0.0381699
Fam69b	71.7445	77.5419	65.947	-0.230444	0.11767	-3.19221	0.00141189	0.0381699
Tmem179	90.2723	94.2364	86.3081	-0.125397	0.107941	-3.19063	0.00141965	0.0382584
Scarb2	43.4477	37.9219	48.9735	0.360579	0.0712487	3.19039	0.00142082	0.0382584
Ndufa5	255.768	282.113	229.423	-0.297094	0.189319	-3.1903	0.00142127	0.0382584
Exoc2	21.2071	18.711	23.7032	0.325696	0.0678925	3.19025	0.0014215	0.0382584
Thop1	46.2806	47.0279	45.5334	-0.045608	0.0804932	-3.18939	0.00142573	0.0383116
Fmc1	94.6095	112.582	76.6373	-0.548907	0.255311	-3.1892	0.00142665	0.0383116
Prr14l	19.6197	17.4661	21.7734	0.302471	0.0923682	3.18747	0.00143524	0.0384654
Rb1	20.0012	16.5899	23.4125	0.472877	0.133814	3.1874	0.00143556	0.0384654
Ppp1r11	126.03	142.156	109.904	-0.368283	0.123137	-3.18644	0.00144037	0.0385335
Dct	1.38003	0.877873	1.88219	0.618067	0.268251	3.18625	0.0014413	0.0385335
Shroom1	3.09471	2.7045	3.48493	0.275808	0.18257	3.18492	0.00144793	0.0386681
Ppp1r17	0.938177	1.63147	0.244889	-1.07985	0.91659	-3.18447	0.00145019	0.0386856
Rasa2	10.9506	8.56285	13.3384	0.584369	0.102539	3.18407	0.00145221	0.0386907
Zc3h6	10.6049	8.54088	12.669	0.518709	0.151975	3.18379	0.00145358	0.0386907
Ckb	1055.34	1111.03	999.651	-0.152251	0.101914	-3.18164	0.00146444	0.0389321
Sesn3	29.3461	24.5682	34.124	0.458106	0.100199	3.18135	0.00146588	0.0389321
Ssna1	100.559	109.821	91.2972	-0.26387	0.153459	-3.1783	0.0014814	0.0393011
Sssca1	68.512	76.5926	60.4314	-0.336943	0.12015	-3.17746	0.0014857	0.0393559
9130409I23Rik	0.3918	0.0948578	0.688743	0.625206	0.83638	3.17726	0.00148673	0.0393559
Abca5	15.4822	12.4184	18.546	0.54266	0.115008	3.17644	0.00149092	0.0394238
Tomm22	104.056	109.812	98.2994	-0.15826	0.107592	-3.17588	0.00149384	0.0394576
Comtd1	20.9058	22.2178	19.5938	-0.173016	0.182422	-3.17492	0.0014988	0.0395454
Lonrf3	14.4882	12.1179	16.8585	0.445074	0.154355	3.17354	0.00150591	0.0396897
Cspp1	42.0939	32.526	51.6618	0.651479	0.09973	3.1721	0.00151339	0.0397615
Klf12	21.0507	18.6556	23.4457	0.314639	0.170347	3.17196	0.00151413	0.0397615
Zbtb44	9.61698	8.16946	11.0645	0.395858	0.103105	3.17188	0.00151455	0.0397615
Lxn	41.3041	44.7683	37.84	-0.236807	0.127103	-3.1714	0.00151707	0.0397615
Fam120c	16.2466	13.0552	19.438	0.54015	0.13964	3.17113	0.00151847	0.0397615
Spag6	4.0553	5.29647	2.81413	-0.723189	0.248592	-3.17112	0.00151852	0.0397615
Hivep2	40.6476	33.6369	47.6582	0.490371	0.107241	3.17077	0.00152035	0.0397662
Rpl31-ps8	602.187	656.966	547.408	-0.262762	0.170611	-3.16953	0.00152684	0.0398927
Mrpl28	55.5811	61.635	49.5272	-0.309911	0.147146	-3.16845	0.00153252	0.0399361
Sertad2	9.22528	8.11933	10.3312	0.313305	0.124721	3.16811	0.00153431	0.0399361
Slc44a5	38.0501	31.4581	44.6421	0.491787	0.11677	3.16787	0.00153559	0.0399361
Rpl35	287.215	347.533	226.896	-0.612918	0.26703	-3.16761	0.001537	0.0399361
Man1c1	18.6375	15.9528	21.3221	0.396944	0.0855646	3.16748	0.00153767	0.0399361
Dctn2	206.141	215.699	196.583	-0.133232	0.096902	-3.16734	0.00153842	0.0399361
Tesc	89.145	92.9191	85.3709	-0.120872	0.109242	-3.16581	0.00154653	0.0400886
Ift43	21.6559	24.7784	18.5334	-0.400222	0.20473	-3.1656	0.00154762	0.0400886
Usp34	65.5656	57.8351	73.296	0.336607	0.131754	3.16497	0.00155097	0.0401325
Marf1	35.3026	29.1167	41.4884	0.496503	0.11751	3.16409	0.00155569	0.0401997
Med9	37.5966	39.6543	35.5389	-0.153972	0.0994046	-3.16355	0.00155857	0.0401997
Snapc5	13.4648	16.1321	10.7976	-0.53821	0.240293	-3.16336	0.00155959	0.0401997
Suco	13.807	10.0327	17.5813	0.75206	0.10759	3.1631	0.00156096	0.0401997
Neu1	37.4224	40.1516	34.6933	-0.205294	0.103911	-3.16293	0.0015619	0.0401997
Capza1	24.7195	21.1178	28.3213	0.406743	0.11129	3.16134	0.00157047	0.0403155
Gria1	374.481	327.256	421.707	0.364838	0.0679197	3.16098	0.0015724	0.0403155
Mrpl24	67.4954	71.9185	63.0723	-0.186582	0.115124	-3.16033	0.0015759	0.0403155
Arl3	185.728	196.843	174.613	-0.171957	0.116145	-3.16029	0.00157615	0.0403155
Dtx3	227.918	240.261	215.575	-0.155728	0.109072	-3.16009	0.00157723	0.0403155
Dact2	17.7671	18.6544	16.8799	-0.136517	0.0928301	-3.15996	0.00157793	0.0403155
Bloc1s4	38.7116	41.4682	35.9551	-0.20061	0.117179	-3.15978	0.00157886	0.0403155
Cdc27	23.684	19.8258	27.5422	0.454725	0.11777	3.15962	0.00157976	0.0403155
Tbl2	14.2487	13.1793	15.3181	0.202683	0.0926502	3.15839	0.00158643	0.0404073
Prickle2	65.4281	56.0165	74.8397	0.411574	0.0887226	3.15834	0.0015867	0.0404073
Fbxo6	23.6731	25.4219	21.9244	-0.204847	0.146117	-3.15622	0.00159827	0.0406591
Stoml2	97.2162	103.959	90.4731	-0.19841	0.103328	-3.15384	0.00161135	0.0409312
Eno1	618.753	651.566	585.939	-0.152914	0.0995438	-3.1535	0.00161323	0.0409312
9930021J03Rik	24.1194	19.2493	28.9895	0.566586	0.14691	3.15306	0.00161569	0.0409312
Dgke	28.8459	24.6598	33.0319	0.407378	0.0897468	3.15305	0.00161575	0.0409312
Slk	40.2021	33.1705	47.2338	0.497293	0.0868581	3.1524	0.00161937	0.0409799
Slc50a1	76.5024	83.9324	69.0724	-0.277468	0.135204	-3.15198	0.00162166	0.0409948
Ppp1ca	230.635	241.509	219.761	-0.135548	0.0963035	-3.15092	0.00162759	0.0410792
Opa1	48.2233	40.6388	55.8078	0.448161	0.0994408	3.15077	0.0016284	0.0410792
Mapk8	32.7581	28.6776	36.8386	0.350487	0.0741909	3.1499	0.00163326	0.0411588
Xpo5	28.7017	24.9899	32.4135	0.362481	0.0720496	3.14864	0.0016403	0.0411599
Zfp407	8.87477	6.10904	11.6405	0.830326	0.115888	3.14847	0.0016413	0.0411599
Thra	875.119	889.189	861.049	-0.0463415	0.0707203	-3.14827	0.00164238	0.0411599
Snai1	0.685634	1.12487	0.246398	-0.76961	0.743118	-3.14823	0.00164261	0.0411599
Nbdy	60.8816	66.1247	55.6384	-0.245064	0.141528	-3.14792	0.00164434	0.0411599
Ccdc106	84.9645	94.3794	75.5496	-0.317283	0.110243	-3.14758	0.00164626	0.0411599
Ttc4	96.6309	98.5696	94.6923	-0.0573025	0.0752511	-3.14716	0.00164866	0.0411599
Chga	74.6625	79.5518	69.7732	-0.186715	0.112577	-3.14716	0.00164866	0.0411599
Mrpl14	42.3967	48.701	36.0924	-0.422149	0.22019	-3.14681	0.00165059	0.0411599
Csn2	0.0575931	0	0.115186	0.157285	1.66839	3.1468	0.00165068	0.0411599
Fam183b	18.5015	23.0877	13.9152	-0.691515	0.298691	-3.14656	0.00165206	0.0411599
Slc9a6	69.3457	61.032	77.6593	0.342604	0.0896115	3.14413	0.0016658	0.0413842
Adprh	83.443	89.9173	76.9686	-0.221662	0.123866	-3.14358	0.00166893	0.0413842
Cbl	26.9454	21.024	32.8668	0.620796	0.102872	3.14353	0.00166926	0.0413842
Arl8a	199.616	205.784	193.449	-0.0887314	0.0794425	-3.14329	0.0016706	0.0413842
BC030336	58.0664	51.0881	65.0448	0.342492	0.0999641	3.14328	0.00167065	0.0413842
Mdga2	13.2628	13.7416	12.784	-0.096902	0.134532	3.14268	0.00167409	0.0413842
Zfp451	26.4733	22.8487	30.0979	0.382906	0.0948193	3.14267	0.00167415	0.0413842
Romo1	87.6173	106.924	68.3105	-0.638872	0.278732	-3.14228	0.00167638	0.0413842
Uhmk1	55.8631	47.6754	64.0507	0.41837	0.0908711	3.14205	0.00167767	0.0413842
Cep170	33.6948	28.7896	38.5999	0.410687	0.102326	3.14196	0.0016782	0.0413842
Tnks	35.3819	30.1381	40.6256	0.418789	0.101296	3.14154	0.00168061	0.0413972
Ndufv2	205.47	218.257	192.682	-0.178927	0.133237	-3.14127	0.00168216	0.0413972
Rgs7bp	109.82	85.7765	133.864	0.636129	0.162975	3.13915	0.00169436	0.0416416
Gria2	399.039	324.562	473.517	0.543527	0.129777	3.13886	0.00169608	0.0416416
Rabggtb	90.7468	97.641	83.8525	-0.21723	0.0925811	-3.13849	0.00169818	0.0416416
Praf2	79.7438	82.691	76.7967	-0.105363	0.0853004	-3.13785	0.00170191	0.0416416
Fam210a	7.90291	6.7732	9.03262	0.368117	0.0986891	3.1377	0.00170277	0.0416416
Tmed9	127.115	136.337	117.894	-0.208049	0.11629	-3.13749	0.001704	0.0416416
Zeb1	42.5731	32.4669	52.6794	0.681636	0.0805979	3.13746	0.00170416	0.0416416
Hipk2	9.67127	7.77876	11.5638	0.517181	0.164384	3.13708	0.00170641	0.0416543
Sparc	118.99	127.208	110.772	-0.197923	0.111634	-3.13611	0.00171207	0.0417204
Gm8186	79.1982	95.4774	62.919	-0.593946	0.28649	-3.13602	0.00171257	0.0417204
Oasl2	2.81332	4.27467	1.35196	-1.16522	0.444446	-3.13451	0.00172141	0.0418935
Zmat5	41.0249	46.9137	35.136	-0.407003	0.200995	-3.13406	0.00172408	0.0419019
Thap3	31.8611	35.737	27.9852	-0.341917	0.172917	-3.13386	0.00172523	0.0419019
Cybb	0.510186	0.269902	0.75047	0.463025	0.524114	3.13173	0.0017378	0.0421501
Ncoa1	59.0656	49.4855	68.6456	0.464165	0.104184	3.13145	0.00173947	0.0421501
Rpl7	460.046	480.287	439.805	-0.126757	0.096197	-3.13038	0.00174579	0.0421501
Nudt6	10.1157	11.698	8.53338	-0.413542	0.219222	-3.13031	0.00174622	0.0421501
Cox7a2l	252.969	267.613	238.325	-0.166558	0.108895	-3.13025	0.0017466	0.0421501
Gm47626	6.02533	4.00187	8.04879	0.855259	0.278091	3.12998	0.00174815	0.0421501
Rpl6	470.166	490.563	449.77	-0.124985	0.0986341	-3.12989	0.00174874	0.0421501
Gm48111	7.19606	4.75254	9.63959	0.887171	0.283356	3.12913	0.00175327	0.0421501
Bsg	392.048	408.56	375.537	-0.121282	0.0949864	-3.12879	0.00175527	0.0421501
Ppp1r9a	61.6208	51.0527	72.1888	0.491649	0.107112	3.12869	0.00175587	0.0421501
Apbb1	227.149	234.272	220.026	-0.0901111	0.0842167	-3.12862	0.00175627	0.0421501
Zfp607a	2.36974	1.3791	3.36038	0.874038	0.361786	3.1286	0.0017564	0.0421501
Zfp40	15.283	11.9706	18.5954	0.595267	0.115692	3.12545	0.00177532	0.042562
Ctsf	48.1416	50.9468	45.3364	-0.164889	0.103986	-3.12427	0.00178245	0.0426904
Ngdn	42.3411	48.1559	36.5263	-0.389465	0.103176	-3.12371	0.00178584	0.0427292
Gnaq	104.054	84.7691	123.338	0.535739	0.124855	3.12068	0.00180437	0.043095
Appl1	40.483	34.0084	46.9576	0.454059	0.0954209	3.12042	0.00180595	0.043095
Cox7c	687.275	828.876	545.674	-0.602216	0.285123	-3.12033	0.00180648	0.043095
Gabrb2	47.4236	37.1396	57.7076	0.622256	0.153651	3.11843	0.00181816	0.0432946
Arhgap5	57.6368	46.0468	69.2269	0.577927	0.151991	3.11839	0.00181844	0.0432946
6430628N08Rik	0.356131	0.653908	0.0583536	-0.644057	1.14606	-3.11769	0.00182276	0.0433547
Mrpl36	49.5156	55.0709	43.9603	-0.3186	0.165078	-3.11673	0.00182871	0.0434534
Plekha1	76.221	64.7265	87.7156	0.432714	0.0620091	3.11446	0.00184283	0.043746
Arfgef3	26.4306	21.2459	31.6153	0.55201	0.142322	3.11344	0.00184917	0.0438236
Mboat2	22.3726	19.2672	25.4781	0.385652	0.108441	3.11322	0.00185058	0.0438236
Cdc34	57.6252	62.6605	52.5899	-0.248437	0.124652	-3.11307	0.00185155	0.0438236
Lifr	12.749	9.89846	15.5996	0.60702	0.106328	3.11253	0.0018549	0.0438599
Gm48415	29.6633	22.062	37.2645	0.730488	0.196027	3.11197	0.00185846	0.043901
Puf60	148.613	153.27	143.956	-0.0898387	0.0895889	-3.11097	0.00186473	0.0440061
Rnf187	387.088	399.583	374.593	-0.092931	0.0796157	-3.11062	0.00186693	0.044015
Zfp182	8.2341	6.62015	9.84805	0.509544	0.155525	3.1092	0.00187596	0.0441848
Arhgdia	175.668	182.375	168.961	-0.109592	0.084177	-3.10778	0.00188501	0.0443548
Syngr3	116.819	123.594	110.044	-0.166102	0.109415	-3.10724	0.00188844	0.0443921
Anp32b	78.958	83.8369	74.0791	-0.176282	0.109074	-3.10659	0.00189257	0.044446
Ppp6r3	62.1426	52.271	72.0143	0.45483	0.0723664	3.10462	0.00190524	0.0446875
Hipk1	36.7649	31.1403	42.3896	0.432965	0.104142	3.10441	0.00190656	0.0446875
Crym	220.294	246.986	193.602	-0.349735	0.166971	-3.1024	0.00191961	0.0449498
Dnttip1	46.3427	48.0317	44.6536	-0.102986	0.128508	-3.10167	0.00192433	0.0450166
D10Jhu81e	90.6371	98.7768	82.4974	-0.256973	0.143565	-3.1011	0.00192802	0.0450556
Ric3	33.3997	28.8994	37.9001	0.379661	0.0738058	3.10084	0.00192973	0.0450556
Gm20075	0.240955	0.0330252	0.448885	0.488067	1.17768	3.10039	0.00193267	0.0450807
Gm44060	9.369	3.29459	15.4434	1.93691	0.702672	3.09991	0.00193578	0.0451096
Fam135b	13.303	11.2976	15.3084	0.407243	0.125697	3.0987	0.00194371	0.0452508
Spcs3	35.5164	30.0725	40.9602	0.433386	0.0970753	3.0981	0.00194763	0.0452984
Rps12	68.3764	73.3933	63.3594	-0.209023	0.13199	-3.09632	0.00195938	0.0454475
Gemin6	9.57022	11.3282	7.81219	-0.484394	0.219869	-3.09606	0.00196113	0.0454475
B9d2	20.5757	22.4762	18.6752	-0.25482	0.155105	-3.09601	0.00196143	0.0454475
Cyth2	124.61	132.617	116.603	-0.184189	0.104918	-3.09597	0.00196168	0.0454475
Pdpr	11.3745	9.34031	13.4087	0.478664	0.183973	3.09571	0.00196345	0.0454475
Zwint	690.282	709.954	670.609	-0.0821346	0.074877	-3.09535	0.00196581	0.0454584
Nr3c2	80.9898	71.8093	90.1703	0.324442	0.101829	3.09444	0.00197185	0.0455544
Gm9493	1.75704	3.13799	0.376084	-1.58836	1.09428	-3.09296	0.0019817	0.0457384
Aff4	58.7299	46.1763	71.2836	0.615607	0.104134	3.09231	0.00198603	0.0457943
Appbp2	29.0109	25.28	32.7418	0.360571	0.0744282	3.09097	0.00199503	0.045958
Dennd5b	14.0833	11.4523	16.7143	0.508508	0.110657	3.09047	0.00199842	0.0459923
Mrps28	22.4097	25.7388	19.0805	-0.413139	0.20527	-3.08909	0.00200768	0.0461525
Atp8a1	82.6851	72.2375	93.1327	0.362114	0.0943366	3.08884	0.0020094	0.0461525
Rc3h2	26.7403	21.7251	31.7555	0.527452	0.126962	3.08859	0.00201112	0.0461525
Pacrg	40.2424	44.4467	36.0381	-0.295165	0.168159	-3.087	0.00202188	0.046355
Klhdc3	142.057	150.386	133.728	-0.168182	0.105399	-3.08672	0.00202378	0.046355
Pcmtd1	53.5207	43.087	63.9544	0.559075	0.0855029	3.08607	0.00202824	0.046391
Igf1r	11.5024	9.40926	13.5956	0.487666	0.11941	3.08571	0.00203068	0.046391
Erc2	138.669	118.437	158.901	0.420934	0.108843	3.08564	0.00203112	0.046391
Sf3b4	45.7408	48.2465	43.2351	-0.154829	0.112501	-3.08499	0.00203558	0.0464488
Rfxap	73.1221	73.6227	72.6214	-0.019489	0.0794646	-3.08284	0.00205032	0.0467362
Hax1	82.92	87.7946	78.0454	-0.16779	0.118333	-3.08259	0.00205204	0.0467362
Polr2k	96.954	111.891	82.0168	-0.443456	0.226915	-3.08145	0.00205994	0.0468718
Cd33	3.60171	2.40162	4.80181	0.770283	0.196296	3.08013	0.0020691	0.0470361
Rpp21	51.6428	59.0112	44.2744	-0.406535	0.221806	-3.07919	0.00207561	0.0471115
Chac1	5.6606	6.82005	4.50115	-0.507446	0.248021	-3.07909	0.00207632	0.0471115
Lmo7	82.5947	71.7692	93.4202	0.375769	0.0733678	3.07748	0.00208761	0.0472828
Anapc13	103.83	124.432	83.2293	-0.574507	0.217932	-3.07745	0.00208779	0.0472828
Macrod1	28.7342	31.2872	26.1812	-0.248354	0.138568	-3.07655	0.00209411	0.0473461
Xrn1	14.3658	11.7592	16.9724	0.49424	0.129415	3.07631	0.00209582	0.0473461
Rack1	271.741	284.779	258.702	-0.138044	0.0940001	-3.07621	0.00209647	0.0473461
Mrps14	71.7217	80.7374	62.7061	-0.359565	0.115923	-3.07503	0.00210479	0.0474895
Tor2a	47.3426	54.5781	40.1071	-0.435129	0.0997579	-3.07384	0.00211325	0.047636
Cemip	21.0704	17.2884	24.8525	0.499376	0.147258	3.07334	0.00211676	0.0476425
Casc4	48.9277	42.4205	55.4349	0.378212	0.101226	3.07324	0.00211749	0.0476425
Tmem170b	41.4586	35.9575	46.9598	0.375956	0.0878014	3.07278	0.00212072	0.0476708
Nudt16l1	69.3078	73.8855	64.73	-0.188134	0.0971546	-3.07193	0.0021268	0.047763
Acaca	19.0195	15.9982	22.0408	0.438811	0.0875331	3.06914	0.00214673	0.0481212
Ubc	1680.78	1710.86	1650.69	-0.0516269	0.0793889	-3.06914	0.00214674	0.0481212
Ifrd2	17.8621	18.1819	17.5423	-0.0489254	0.135532	-3.06829	0.00215286	0.0482137
Olfr1380	0.80765	0.405706	1.2096	0.652488	0.452083	3.068	0.00215499	0.0482167
Pop7	37.9248	41.7757	34.0739	-0.286394	0.158936	-3.06764	0.00215758	0.0482298
Ttc39b	9.28133	8.1568	10.4059	0.316859	0.115867	3.06734	0.00215973	0.0482333
Zfp385a	21.6988	23.5551	19.8426	-0.236488	0.130939	-3.06689	0.002163	0.0482611
Vegfb	64.5074	68.422	60.5928	-0.172631	0.11024	-3.06662	0.00216497	0.0482611
Gpr63	4.89159	3.28978	6.4934	0.804715	0.303835	3.06586	0.00217044	0.0483383
Alkbh1	14.3113	12.6245	15.9981	0.319171	0.102354	3.06533	0.00217427	0.0483791
Aamdc	46.3999	50.4164	42.3834	-0.245085	0.155895	-3.06482	0.00217801	0.0484137
Braf	34.4317	28.6832	40.1802	0.472303	0.100629	3.06457	0.00217984	0.0484137
Wdr7	45.8187	38.9733	52.6641	0.424922	0.0969141	3.0642	0.0021825	0.0484282
Nr2c2ap	24.6964	28.233	21.1598	-0.399649	0.191484	-3.06339	0.00218845	0.0484534
Gm7536	763.989	829.397	698.582	-0.247307	0.173711	-3.06308	0.00219069	0.0484534
Zic2	11.5388	13.3492	9.72839	-0.419538	0.180207	-3.06276	0.00219304	0.0484534
Igsf8	234.492	249.937	219.047	-0.189516	0.102367	-3.06245	0.00219534	0.0484534
1110038F14Rik	38.8545	43.8905	33.8186	-0.36655	0.176481	-3.06243	0.00219551	0.0484534
Tmem256	100.035	119.009	81.0618	-0.548362	0.247555	-3.06223	0.00219698	0.0484534
Dhdh	6.86604	5.32036	8.41171	0.574451	0.120819	3.06213	0.00219768	0.0484534
Pofut2	23.9147	25.0076	22.8218	-0.126652	0.106885	-3.06156	0.00220188	0.0484649
Gm48216	42.3608	31.1982	53.5235	0.759898	0.195678	3.06151	0.00220222	0.0484649
Dvl2	34.1048	33.2707	34.939	0.0685738	0.0980368	-3.06084	0.00220716	0.0485274
Vezf1	10.5092	9.03798	11.9805	0.370875	0.0891522	3.06058	0.00220908	0.0485274
Sarnp	74.5754	77.1197	72.031	-0.097177	0.0998122	-3.06022	0.00221173	0.0485414
Gpatch2l	16.4568	13.6719	19.2417	0.464269	0.11393	3.05983	0.00221464	0.0485611
Zdhhc21	17.1779	13.3116	21.0442	0.623215	0.117319	3.05908	0.00222019	0.0486386
Dock10	93.3484	75.0665	111.63	0.566263	0.128475	3.05766	0.00223074	0.0488256
Fam49a	75.6512	65.2616	86.0408	0.393518	0.0949571	3.05628	0.00224102	0.049006
Olfr77	0.22799	0.0971536	0.358827	0.308596	0.562544	3.05495	0.00225098	0.0491777
Mecp2	27.8067	23.6959	31.9174	0.414581	0.110961	3.05469	0.00225294	0.0491777
Mrps23	73.7282	77.2447	70.2117	-0.135879	0.110632	-3.05373	0.00226018	0.0492661
Reep3	13.1678	10.6392	15.6964	0.520537	0.117176	3.05361	0.00226107	0.0492661
Stx18	42.9669	46.4704	39.4633	-0.230414	0.129115	-3.05146	0.0022773	0.049575
Cnot1	74.8523	66.3491	83.3555	0.324822	0.100699	3.05089	0.00228162	0.0496242
Arl16	42.4494	50.1085	34.7904	-0.513992	0.107466	-3.04994	0.00228889	0.0497375
Med13l	31.9874	27.2219	36.7528	0.419767	0.116621	3.04909	0.00229533	0.049749
Tm2d2	84.1314	89.7911	78.4718	-0.192107	0.115044	-3.04874	0.00229805	0.049749
Gm10718	0.508672	0	1.01734	1.01246	1.68399	3.04869	0.00229843	0.049749
Tubb2a	718.85	752.378	685.322	-0.134489	0.0974653	-3.04838	0.00230078	0.049749
Tmem11	32.7409	35.1422	30.3396	-0.205697	0.128625	-3.04833	0.00230116	0.049749
Rps6kl1	28.2482	29.1774	27.319	-0.0916962	0.0875137	-3.04822	0.00230199	0.049749
Thap11	37.4917	39.2206	35.7628	-0.129686	0.0945015	-3.04797	0.00230395	0.049749
Coa3	125.62	135.949	115.291	-0.235906	0.140831	-3.04771	0.0023059	0.049749
Birc6	58.2526	47.1348	69.3704	0.547888	0.11072	3.04682	0.0023128	0.0498531
Fkbp2	112.785	127.529	98.0404	-0.376008	0.198985	-3.0438	0.00233608	0.0503102
Zfp148	33.4145	27.2613	39.5676	0.521498	0.14318	3.04319	0.00234086	0.0503681
Psma6	162.984	171.367	154.602	-0.14762	0.108803	-3.04254	0.00234587	0.0503823
Arf1	409.893	423.391	396.395	-0.0948183	0.0843403	-3.04247	0.00234645	0.0503823
Tsr3	34.5941	37.6846	31.5036	-0.251159	0.142838	-3.0423	0.00234778	0.0503823
Gabrb3	157.02	130.311	183.729	0.492422	0.109336	3.04164	0.00235292	0.050404
Tenm3	10.2482	8.15219	12.3443	0.544031	0.113885	3.04164	0.00235297	0.050404
Snx32	96.372	103.18	89.5646	-0.202053	0.121755	-3.04118	0.00235653	0.0504356
Oit3	0.385329	0.586626	0.184032	-0.422254	0.899191	-3.04077	0.00235977	0.0504601
Kcns2	17.5316	14.2846	20.7787	0.510836	0.134239	3.03926	0.00237161	0.0506424
Fam102b	18.1697	15.2427	21.0966	0.444031	0.111222	3.03915	0.00237249	0.0506424
Eef1g	266.87	277.096	256.644	-0.110204	0.0920672	-3.03881	0.00237516	0.0506547
Pycrl	22.2597	24.5365	19.9829	-0.283342	0.153582	-3.03818	0.00238012	0.0507156
Tmem163	5.15976	6.87748	3.44203	-0.826514	0.300379	-3.03753	0.00238525	0.0507402
Atp2b1	447.941	372.542	523.34	0.489234	0.120678	3.0375	0.00238548	0.0507402
Man1a2	26.3114	24.3188	28.3039	0.210884	0.0944533	3.03713	0.00238839	0.0507574
1500009C09Rik	66.1842	70.2173	62.1511	-0.17342	0.110579	-3.03577	0.00239923	0.050943
Spns1	84.7106	86.5111	82.9102	-0.0606202	0.0841398	-3.03529	0.00240303	0.0509488
AC117188.1	1.60543	0	3.21086	2.07412	1.66214	3.03513	0.00240429	0.0509488
Triap1	37.5275	40.8164	34.2387	-0.246909	0.14149	-3.03471	0.00240766	0.0509488
1700037H04Rik	34.9461	40.1291	29.7631	-0.418959	0.207778	-3.03468	0.00240794	0.0509488
Dcaf13	38.5616	34.7954	42.3278	0.275519	0.0862001	3.03295	0.0024218	0.0511621
Kpna1	56.675	47.3626	65.9873	0.469996	0.105351	3.03286	0.00242247	0.0511621
Sox3	2.29342	2.84583	1.74101	-0.488587	0.27879	-3.03262	0.00242438	0.0511621
Dhx29	19.402	16.067	22.737	0.475931	0.103595	3.03106	0.00243694	0.0513778
Cpne3	6.27072	5.09042	7.45101	0.472583	0.122169	3.03083	0.00243886	0.0513778
Kmt5b	33.0091	30.9601	35.058	0.174046	0.08923	3.03046	0.00244179	0.0513946
Cds2	130.162	113.787	146.536	0.36211	0.0844912	3.02963	0.00244855	0.0514817
Trpc5	5.96855	4.49021	7.44689	0.62156	0.192331	3.02943	0.00245019	0.0514817
Zkscan8	8.91459	7.17992	10.6493	0.510079	0.134762	3.02865	0.00245648	0.0515516
Glg1	69.1392	57.7999	80.4784	0.470605	0.11031	3.02849	0.00245779	0.0515516
Polr2i	61.6484	69.9761	53.3207	-0.38583	0.218699	-3.02806	0.00246126	0.0515796
Rbm41	4.97822	3.73296	6.22349	0.609953	0.18572	3.02693	0.0024705	0.0517283
Tanc2	39.1243	32.5891	45.6596	0.47418	0.113794	3.02664	0.0024729	0.0517338
Dnajc30	33.4592	35.5643	31.354	-0.176491	0.113188	-3.02624	0.00247616	0.0517572
Commd3	171.407	173.33	169.484	-0.0321895	0.0959128	-3.02594	0.00247865	0.0517643
Stx1a	58.1071	62.9464	53.2679	-0.236764	0.142693	-3.02284	0.00250414	0.0522516
Pdcd6	79.1228	83.5362	74.7094	-0.159098	0.115399	-3.02066	0.00252227	0.0525842
Gpaa1	53.9165	58.4826	49.3504	-0.240464	0.110416	-3.02012	0.00252676	0.0526326
Manbal	69.0777	76.6393	61.5162	-0.312558	0.164963	-3.01962	0.00253091	0.0526736
Synj2bp	19.0438	16.1565	21.9312	0.41856	0.107117	3.01899	0.00253615	0.052737
Rfx7	11.7106	9.60496	13.8163	0.482448	0.128707	3.01829	0.00254208	0.052789
AI846148	17.2707	17.9719	16.5696	-0.110783	0.0880078	-3.01783	0.0025459	0.052789
Rnf113a2	19.1339	20.9525	17.3153	-0.26134	0.144479	-3.01775	0.0025466	0.052789
Mapre1	35.224	25.8912	44.5567	0.760533	0.0902259	3.01765	0.00254739	0.052789
Gm10053	141.832	155.139	128.525	-0.269607	0.152108	-3.01692	0.00255358	0.0528719
Rell2	63.5057	68.2676	58.7437	-0.213395	0.133687	-3.01624	0.00255933	0.0529119
Stac3	4.35888	5.40942	3.30834	-0.573063	0.368754	-3.01617	0.0025599	0.0529119
Rpl23a	861.906	933.781	790.03	-0.240896	0.160665	-3.01482	0.00257135	0.0531031
Dok4	15.4046	16.9335	13.8756	-0.269716	0.139959	-3.01452	0.00257384	0.0531091
Slc39a4	0.116273	0	0.232546	0.301642	1.69777	3.0136	0.00258169	0.0532256
Setd7	47.2063	39.525	54.8876	0.463716	0.11269	3.01286	0.00258798	0.0533097
1700123O20Rik	19.6704	21.0825	18.2583	-0.197422	0.172219	-3.01225	0.00259319	0.0533715
Dhrs1	89.2311	91.2828	87.1793	-0.0656217	0.119648	-3.01185	0.00259659	0.0533959
Kl	8.14033	6.7436	9.53706	0.444396	0.120227	3.0115	0.00259963	0.0534035
Ppig	47.2186	37.8881	56.5492	0.56547	0.174318	3.01129	0.00260138	0.0534035
Echdc2	52.0373	59.6676	44.407	-0.41801	0.163988	-3.01077	0.00260587	0.0534503
Pak3	57.6997	46.72	68.6794	0.546139	0.152883	3.009	0.00262107	0.0537163
Sema5a	62.9516	51.204	74.6992	0.536119	0.135393	3.00843	0.00262597	0.0537712
Gm35755	0.626298	0.16836	1.08424	0.835034	0.841199	3.0062	0.00264532	0.0541214
Lmln	9.40997	8.22641	10.5935	0.32948	0.15213	3.00557	0.00265084	0.054146
Stxbp5	59.1118	55.4891	62.7345	0.174102	0.101514	3.00555	0.00265101	0.054146
Mpv17l2	55.0469	57.3199	52.774	-0.117079	0.148433	-3.00392	0.00266529	0.054355
Mtch1	568.274	571.941	564.607	-0.0185861	0.101643	-3.00386	0.00266574	0.054355
Reps2	43.217	36.1535	50.2806	0.464915	0.117442	3.00265	0.00267641	0.0544505
Fryl	26.5073	23.4212	29.5934	0.325085	0.115385	3.00258	0.00267704	0.0544505
Mgat4a	11.1651	9.55434	12.776	0.384317	0.0954902	3.00256	0.00267719	0.0544505
Ergic3	186.467	201.059	171.876	-0.225041	0.104747	-3.00135	0.00268788	0.0545905
Apex1	84.5571	88.1462	80.9681	-0.12111	0.104186	-3.00127	0.00268859	0.0545905
Slc38a1	36.4027	31.7921	41.0133	0.357498	0.0698693	2.99985	0.00270108	0.054798
Dhx33	59.7591	51.7369	67.7813	0.383202	0.0890134	2.99932	0.00270583	0.0548297
Dpy19l3	16.7425	15.6358	17.8493	0.180222	0.0960168	2.99913	0.0027075	0.0548297
Samd8	35.3644	30.1768	40.552	0.414447	0.0964168	2.99891	0.00270946	0.0548297
Ssr4	117.804	127.434	108.173	-0.23441	0.145228	-2.99863	0.00271197	0.0548346
D130040H23Rik	24.9123	19.9064	29.9182	0.564515	0.205753	2.99785	0.00271893	0.0549292
Prkcb	208.295	173.107	243.483	0.489764	0.140551	2.99654	0.00273065	0.0549689
Tspan8	0.412717	0.808665	0.016768	-0.830935	1.66509	-2.99642	0.00273166	0.0549689
Crh	2.02198	2.63137	1.4126	-0.589927	0.353055	-2.99634	0.00273242	0.0549689
Vdac2	196.595	201.504	191.685	-0.0717046	0.0667584	-2.99627	0.00273305	0.0549689
Spag7	61.3357	66.728	55.9433	-0.250228	0.128461	-2.99622	0.00273351	0.0549689
4930402H24Rik	62.7711	54.39	71.1521	0.381417	0.0743776	2.9961	0.00273455	0.0549689
Mcrip2	19.66	22.3328	16.9872	-0.375388	0.199915	-2.99548	0.00274017	0.055036
Atg2b	22.68	21.0259	24.3341	0.201881	0.0948592	2.99504	0.00274412	0.0550694
Med30	26.02	29.6918	22.3481	-0.394548	0.171025	-2.99437	0.0027501	0.0551289
Sqstm1	401.65	412.426	390.873	-0.0772415	0.0894189	-2.9942	0.00275165	0.0551289
Heatr5b	13.6555	11.6348	15.6763	0.400396	0.0967227	2.99388	0.00275458	0.0551418
Cenpx	33.6594	39.5725	27.7464	-0.49712	0.204431	-2.99132	0.00277775	0.0555596
Phlda1	10.6906	11.879	9.50215	-0.294341	0.1405	-2.99091	0.00278148	0.0555881
Psmd3	102.226	106.711	97.7413	-0.125434	0.0840472	-2.98983	0.0027913	0.0557011
Pex14	31.9306	33.156	30.7053	-0.107414	0.0894944	-2.98978	0.00279175	0.0557011
Lrrc8b	23.6806	19.9451	27.4162	0.440104	0.107443	2.98871	0.00280153	0.0558502
Asic4	13.6912	14.8159	12.5664	-0.221339	0.131579	-2.98799	0.00280817	0.0559364
Clk3	81.2313	81.3713	81.0913	-0.00491137	0.08125	-2.98762	0.00281155	0.0559575
Ttc3	409.147	358.222	460.071	0.360115	0.101892	2.98717	0.0028157	0.0559939
Wnt10a	1.81262	2.22511	1.40013	-0.426233	0.267171	-2.9868	0.00281914	0.0560162
Tmem263	18.0799	15.4093	20.7505	0.406539	0.0932782	2.98594	0.00282706	0.0561109
Gabrb1	33.9973	26.6411	41.3535	0.615666	0.148292	2.98578	0.00282856	0.0561109
Faxc	16.7766	13.6213	19.9318	0.517631	0.121737	2.98476	0.00283805	0.0562255
Atf4	97.3235	103.677	90.9704	-0.186698	0.117382	-2.98465	0.00283899	0.0562255
Rita1	21.3318	23.3573	19.3064	-0.26242	0.141147	-2.98366	0.00284826	0.0563469
Fbxw9	20.3839	22.9548	17.8131	-0.348572	0.16788	-2.98349	0.00284979	0.0563469
Rpp25l	39.2574	43.9674	34.5474	-0.339134	0.181778	-2.98323	0.00285222	0.0563489
Hipk3	26.904	22.786	31.0219	0.428944	0.102322	2.98265	0.0028576	0.0564091
Gemin7	35.7504	39.1556	32.3453	-0.26812	0.142388	-2.98186	0.00286505	0.0565098
Coa6	43.0081	46.9217	39.0945	-0.257276	0.154118	-2.98068	0.00287613	0.0566821
Tmem59l	342.096	356.629	327.563	-0.122296	0.100181	-2.98009	0.00288167	0.0567229
Tmem198	83.4136	86.5009	80.3263	-0.105576	0.0967193	-2.97996	0.0028829	0.0567229
Prkag1	86.1748	87.737	84.6127	-0.051711	0.0803631	-2.97946	0.0028876	0.056769
Uqcc3	35.9352	40.9184	30.9519	-0.391682	0.203111	-2.97867	0.002895	0.0568286
Larp4	19.5092	16.7021	22.3163	0.397413	0.106684	2.97864	0.00289533	0.0568286
1810009A15Rik	28.2799	32.8978	23.6621	-0.458896	0.232004	-2.97835	0.00289803	0.0568352
Mrpl2	70.6758	72.9719	68.3797	-0.0924645	0.129935	-2.97809	0.00290047	0.0568369
1110051M20Rik	114.588	120.713	108.463	-0.153038	0.0896682	-2.97771	0.00290408	0.0568474
Arl6ip4	58.5909	63.094	54.0878	-0.218456	0.156291	-2.97754	0.00290571	0.0568474
Acvr1c	9.56762	7.74462	11.3906	0.502782	0.156479	2.97673	0.00291343	0.0569473
Pkp2	23.876	20.2059	27.5462	0.428834	0.101987	2.97651	0.00291554	0.0569473
Slc30a1	14.787	12.7249	16.8491	0.379058	0.0879204	2.97588	0.00292152	0.0569658
Sec61b	70.9596	79.4161	62.503	-0.340659	0.192611	-2.97564	0.00292375	0.0569658
Cd151	19.7088	22.5362	16.8814	-0.396426	0.169769	-2.97536	0.00292648	0.0569658
Igfbp2	26.2585	31.0733	21.4437	-0.51506	0.238406	-2.97503	0.00292961	0.0569658
Atrnl1	31.5333	26.9613	36.1054	0.408197	0.0951446	2.97494	0.00293045	0.0569658
Ssr2	95.6624	100.65	90.6747	-0.149015	0.105692	-2.97492	0.00293064	0.0569658
Gm7102	0.361167	0.105054	0.61728	0.549453	0.82402	2.9744	0.00293566	0.0570175
Pds5b	59.0818	48.057	70.1067	0.535527	0.118211	2.97274	0.00295152	0.0572574
Vcpip1	14.8159	12.1852	17.4466	0.48444	0.128808	2.97257	0.00295316	0.0572574
Dlg2	77.7328	62.3977	93.068	0.569273	0.0970757	2.97237	0.00295513	0.0572574
Gm20689	5.7862	10.8522	0.720212	-2.78449	1.45953	-2.97183	0.00296034	0.0573124
Atp5c1	323.115	338.316	307.914	-0.135425	0.106035	-2.97129	0.00296547	0.0573657
Tmsb4x	2180.14	2315.87	2044.41	-0.17979	0.128587	-2.97026	0.00297552	0.0574421
Slc7a14	74.0621	62.0065	86.1177	0.467464	0.111959	2.97015	0.00297656	0.0574421
Psmb10	45.4124	51.5363	39.2885	-0.382948	0.167949	-2.97015	0.00297656	0.0574421
Idh3b	285.565	297.481	273.648	-0.120056	0.0889542	-2.96767	0.00300071	0.0578619
Rpl37	319.239	384.13	254.349	-0.592872	0.273834	-2.96659	0.0030112	0.0580178
Itih5	3.98125	3.28315	4.67936	0.407055	0.123095	2.96569	0.00302009	0.0581427
Ahcyl2	235.323	207.559	263.086	0.340552	0.0733228	2.96527	0.00302413	0.0581742
Mrps34	72.6355	78.0301	67.2408	-0.211768	0.136286	-2.96459	0.00303087	0.058199
Phpt1	100.061	109.379	90.7436	-0.26679	0.154351	-2.96442	0.00303254	0.058199
Mt1	657.913	775.69	540.137	-0.521344	0.260211	-2.96424	0.00303428	0.058199
Ndufs6	140.68	156.725	124.635	-0.328172	0.1933	-2.96416	0.00303507	0.058199
Ctdspl2	17.8431	14.9906	20.6955	0.440175	0.129021	2.96282	0.00304835	0.0583293
Rbm12	11.3132	10.013	12.6133	0.305814	0.14513	2.96278	0.00304871	0.0583293
Eci1	29.5254	32.1515	26.8993	-0.248843	0.147117	-2.96274	0.00304911	0.0583293
Hist3h2a	53.9901	57.3105	50.6697	-0.174437	0.113065	-2.96232	0.00305334	0.0583639
Rpl17	684.4	725.96	642.84	-0.175173	0.126088	-2.96132	0.00306322	0.0585066
Psmd7	114.013	117.327	110.698	-0.0831758	0.0828954	-2.96083	0.00306811	0.0585535
Odf2l	17.212	13.986	20.438	0.51656	0.114943	2.96006	0.00307579	0.0586203
Tbcel	36.2409	32.453	40.0288	0.294501	0.109431	2.95999	0.00307646	0.0586203
Cebpb	73.23	77.4138	69.0461	-0.162802	0.110382	-2.9591	0.00308535	0.0587434
Tctex1d2	29.8235	32.0726	27.5744	-0.210911	0.119622	-2.95829	0.00309356	0.0588531
Mrps12	73.0061	80.6121	65.4002	-0.297596	0.171023	-2.95766	0.00309988	0.0588934
Pramel4	0.122213	0.0153944	0.229031	0.275481	1.41655	2.95759	0.00310055	0.0588934
Rgs17	16.0864	12.3181	19.8547	0.646986	0.158619	2.9565	0.00311155	0.0589736
Pfdn6	121.088	132.118	110.058	-0.261393	0.161602	-2.95649	0.00311163	0.0589736
Pmvk	39.3809	43.9841	34.7778	-0.330353	0.173854	-2.95644	0.0031121	0.0589736
Thsd4	4.63663	3.52659	5.74667	0.575749	0.186907	2.95609	0.00311568	0.0589816
Ccdc115	24.7077	26.4988	22.9166	-0.201353	0.126334	-2.95592	0.00311741	0.0589816
Rtn4rl2	101.535	105.537	97.5321	-0.112692	0.10602	-2.95462	0.00313051	0.0591831
Megf9	39.4138	33.8713	44.9564	0.398227	0.106025	2.95421	0.00313467	0.0592153
Manea	11.8426	9.85729	13.8279	0.449646	0.138641	2.95349	0.00314201	0.0593075
Ncoa2	27.5233	22.7781	32.2685	0.484524	0.128194	2.95309	0.00314614	0.0593392
Ubxn2b	15.4761	12.7005	18.2517	0.490757	0.128776	2.95195	0.00315772	0.0594998
Tmem101	25.2564	27.4137	23.0991	-0.237606	0.118663	-2.95143	0.0031631	0.0594998
2310061I04Rik	83.6973	89.9055	77.4892	-0.211874	0.107192	-2.95139	0.00316343	0.0594998
Nbea	128.907	115.178	142.635	0.306068	0.101511	2.95129	0.00316451	0.0594998
Yes1	6.96132	5.45429	8.46835	0.552854	0.136915	2.9506	0.00317155	0.0595466
Mrto4	48.9106	51.6788	46.1425	-0.160193	0.13341	-2.95056	0.00317194	0.0595466
Capsl	4.19605	5.35859	3.03352	-0.656668	0.340092	-2.95025	0.00317515	0.0595607
Spin1	101.422	90.0825	112.761	0.320761	0.0609329	2.94972	0.0031806	0.0596085
Itga9	3.02668	1.8099	4.24345	0.899996	0.339239	2.94952	0.00318264	0.0596085
Klf9	108.095	86.1962	129.993	0.587154	0.155028	2.94856	0.00319259	0.0597485
Mdh2	336.118	347.676	324.559	-0.0989663	0.0956038	-2.94804	0.00319798	0.059803
Hecw1	20.3035	17.591	23.016	0.369392	0.142526	2.94687	0.00321006	0.0599825
Haghl	85.4246	93.3461	77.5032	-0.265211	0.155283	-2.94648	0.00321415	0.0600124
BC031181	195.539	203.101	187.977	-0.111077	0.0964915	-2.94613	0.00321779	0.0600339
Stmn4	196.079	206.778	185.38	-0.156793	0.128512	-2.94484	0.00323123	0.0602381
Gm18259	0.38956	0.0917686	0.687352	0.628094	0.919682	2.9438	0.00324208	0.0602648
Abcb4	5.09061	4.05813	6.12309	0.493898	0.138734	2.94376	0.00324251	0.0602648
Jsrp1	5.57251	7.0765	4.06851	-0.672169	0.413804	-2.94369	0.00324322	0.0602648
Tceal9	141.674	150.803	132.545	-0.184866	0.124858	-2.94352	0.00324508	0.0602648
Fdps	72.8264	78.6294	67.0234	-0.22727	0.1444	-2.9433	0.00324738	0.0602648
Vps8	20.1502	16.2844	24.0161	0.533389	0.0859612	2.94327	0.00324764	0.0602648
Coro1b	105.291	101.249	109.332	0.109764	0.091536	-2.94291	0.00325143	0.0602888
Cbx5	72.5544	65.2969	79.8119	0.285627	0.0782475	2.94263	0.00325432	0.0602919
Zfp106	69.3597	60.0778	78.6416	0.382875	0.10589	2.94242	0.00325659	0.0602919
Nrd1	147.131	127.099	167.163	0.392603	0.0728238	2.94152	0.00326603	0.0604203
Armcx1	42.3998	44.4466	40.353	-0.13618	0.0935683	-2.93948	0.00328759	0.0607688
Pank3	19.1203	15.9918	22.2489	0.452327	0.11589	2.93927	0.0032899	0.0607688
Dmap1	32.6335	34.6728	30.5941	-0.175167	0.115179	-2.93878	0.00329507	0.0608177
Gtf2b	38.3885	41.2264	35.5506	-0.208249	0.122633	-2.93792	0.00330425	0.0608661
Eif2b1	38.3651	42.1262	34.6041	-0.276521	0.104018	-2.93773	0.00330622	0.0608661
Mbd3	119.127	122.113	116.141	-0.0717418	0.0794397	-2.93757	0.003308	0.0608661
Tmem50a	115.03	121.232	108.829	-0.154369	0.112919	-2.93746	0.00330914	0.0608661
Ranbp2	31.0864	25.678	36.4948	0.491041	0.12448	2.93718	0.00331209	0.0608661
Snap47	298.391	307.122	289.661	-0.0841623	0.0847817	-2.93711	0.00331282	0.0608661
Gatad2b	39.3782	32.5127	46.2438	0.495416	0.104031	2.93477	0.00333796	0.0612814
Hs6st3	7.3154	4.82689	9.8039	0.890754	0.300126	2.93448	0.00334102	0.061291
Dgat1	47.0195	55.0881	38.951	-0.489462	0.150553	-2.93384	0.00334798	0.0613377
Cttnbp2	132.942	115.918	149.965	0.368718	0.0858264	2.93364	0.00335015	0.0613377
Snx15	57.1602	59.3691	54.9513	-0.109639	0.0956609	-2.9334	0.00335274	0.0613377
Olfr552	1.59243	1.09779	2.08707	0.557371	0.266429	2.93304	0.0033566	0.0613377
Srsf2	223.433	227.031	219.834	-0.0462638	0.0680692	-2.93289	0.00335826	0.0613377
Entpd6	57.9691	59.9177	56.0204	-0.0953848	0.091034	-2.93284	0.00335881	0.0613377
Ryr2	125.671	103.659	147.682	0.506534	0.111045	2.93178	0.00337027	0.0614255
Zcchc12	51.2406	58.4441	44.0371	-0.400419	0.188843	-2.93161	0.0033721	0.0614255
Smarcd3	65.54	66.9838	64.0961	-0.0626194	0.129072	-2.93147	0.00337363	0.0614255
Napa	341.706	362.543	320.868	-0.175655	0.0824566	-2.93145	0.0033738	0.0614255
Sox2	34.5446	36.1356	32.9536	-0.129238	0.097985	-2.93115	0.00337711	0.0614396
Msrb1	27.3159	31.2338	23.398	-0.401808	0.208204	-2.93091	0.00337967	0.0614398
Dpm2	96.3945	104.959	87.8302	-0.254381	0.14939	-2.93	0.0033896	0.061574
Tdrd3	20.781	17.4401	24.122	0.446107	0.0837306	2.9279	0.0034126	0.0619452
Palm2	12.3661	9.30663	15.4256	0.672375	0.194034	2.92745	0.00341756	0.0619885
Csde1	140.339	123.44	157.238	0.346652	0.0790667	2.92478	0.00344698	0.0624753
Atp6v1d	350.108	357.527	342.689	-0.0609773	0.0817936	-2.92336	0.00346275	0.062714
Unc119	30.5401	32.3664	28.7137	-0.167264	0.116656	-2.92241	0.00347333	0.0628142
Tada3	37.8687	40.9452	34.7922	-0.228862	0.1055	-2.9224	0.00347349	0.0628142
Inafm1	35.9827	40.1642	31.8013	-0.327638	0.17245	-2.92194	0.00347864	0.0628532
Creb3	78.5286	79.122	77.9351	-0.0215322	0.0923592	-2.92174	0.00348085	0.0628532
Creld1	89.0607	92.8469	85.2746	-0.121374	0.108157	-2.92148	0.00348369	0.0628575
Epb41	21.2233	17.8839	24.5627	0.43688	0.116919	2.92086	0.00349063	0.0628831
Gm5822	0.273843	0.033011	0.514674	0.552152	1.26971	2.92085	0.0034908	0.0628831
Son	257.628	224.714	290.542	0.369206	0.106073	2.92032	0.00349668	0.0628831
Washc4	23.4487	18.9771	27.9203	0.533736	0.111095	2.92022	0.00349785	0.0628831
Ddost	82.3949	84.8389	79.951	-0.0845827	0.0816877	-2.91992	0.00350118	0.0628831
Kcnd2	55.4136	45.307	65.5203	0.522565	0.135714	2.91978	0.00350275	0.0628831
Apc	43.323	34.6527	51.9932	0.571796	0.114546	2.91973	0.00350335	0.0628831
Akt3	80.5759	68.4783	92.6735	0.431078	0.0975961	2.91937	0.00350735	0.0629082
Mgp	18.8858	26.0358	11.7357	-1.08599	0.483166	-2.91783	0.00352473	0.0631186
Lyrm1	12.4294	12.0677	12.791	0.0777171	0.136337	2.91769	0.00352631	0.0631186
Nf1	21.9609	18.3442	25.5777	0.458315	0.0969678	2.9176	0.00352733	0.0631186
Sirt2	111.019	114.267	107.771	-0.0836779	0.0964263	-2.91727	0.00353112	0.0631186
Stau2	89.1859	72.4276	105.944	0.542463	0.12345	2.91718	0.00353215	0.0631186
Plppr4	179.31	148.485	210.135	0.498162	0.132665	2.91594	0.00354614	0.0632821
Clns1a	105.012	108.497	101.526	-0.0948933	0.0916729	-2.91572	0.00354863	0.0632821
Gnas	1193.53	1231.39	1155.67	-0.0914742	0.0834449	-2.91568	0.00354916	0.0632821
Ttc30a2	0.108175	0.0153916	0.200958	0.242149	1.26224	2.91542	0.00355215	0.0632885
Taf11	54.5194	57.9147	51.124	-0.17668	0.124159	-2.91488	0.00355826	0.0633264
Scn8a	75.7373	65.206	86.2686	0.3985	0.0998424	2.91454	0.00356214	0.0633264
Kifc1	2.62273	2.89931	2.34614	-0.220719	0.298231	-2.91454	0.00356214	0.0633264
Suz12	26.905	21.3741	32.436	0.579574	0.109781	2.91419	0.00356609	0.0633461
Ssu72	99.2484	105.619	92.8783	-0.183595	0.135575	-2.91398	0.0035685	0.0633461
Dap3	123.904	122.67	125.138	0.0284982	0.0683438	-2.91353	0.00357368	0.0633915
Naa30	29.1083	25.0131	33.2034	0.394904	0.100193	2.91257	0.00358466	0.0635395
Rtl8a	101.687	112.884	90.4899	-0.315886	0.1708	-2.91196	0.0035917	0.0636176
Rab4b	79.7694	83.5742	75.9646	-0.136024	0.13067	-2.9113	0.00359924	0.0636882
Mdp1	53.6716	56.8956	50.4476	-0.170349	0.113859	-2.91115	0.00360096	0.0636882
Stxbp5l	19.1027	14.7615	23.4439	0.633067	0.183894	2.90988	0.00361564	0.0638549
B4galt3	63.3959	65.0741	61.7176	-0.0752149	0.0894849	-2.90974	0.0036173	0.0638549
Fxyd6	84.132	91.2716	76.9923	-0.242554	0.140594	-2.90965	0.00361832	0.0638549
Eif5a2	13.7983	11.4978	16.0988	0.452225	0.118505	2.90883	0.00362783	0.0639759
Kdm6a	21.6234	16.0869	27.1598	0.720749	0.136406	2.90658	0.00365405	0.0643399
Sppl2a	25.3163	20.7966	29.836	0.500509	0.122609	2.90648	0.00365523	0.0643399
Gm12944	0.862588	0.0532274	1.67195	1.34307	1.43747	2.90637	0.00365647	0.0643399
Ifitm1	5.35658	8.50496	2.2082	-1.56691	0.744708	-2.90545	0.00366724	0.0644468
Sdhd	115.3	120.891	109.71	-0.138811	0.105609	-2.90528	0.00366925	0.0644468
Fpgs	14.1554	15.4118	12.899	-0.239749	0.160153	-2.90517	0.00367055	0.0644468
Rps28	578.848	713.29	444.406	-0.681389	0.335093	-2.90464	0.00367681	0.0645099
Gm47842	1.01062	0.547705	1.47354	0.676446	0.440557	2.90351	0.00369003	0.0646948
Ndufa9	118.853	125.576	112.13	-0.162024	0.116209	-2.9032	0.00369371	0.0647123
Atp6v0d1	188.53	193.429	183.631	-0.0746003	0.0861812	-2.90248	0.0037022	0.064814
Srp9	117.424	127.449	107.4	-0.244836	0.141261	-2.90132	0.00371589	0.0650066
Olfr45	1.24281	0.89575	1.58988	0.450115	0.238065	2.90104	0.00371923	0.0650178
C1qc	48.8485	52.3516	45.3455	-0.203102	0.130914	-2.90028	0.00372825	0.0651285
Rprm	53.476	59.2859	47.6662	-0.308901	0.167233	-2.8993	0.00373998	0.065275
Ap4s1	72.0984	77.9128	66.284	-0.229994	0.144731	-2.89913	0.00374205	0.065275
Atraid	164.852	168.393	161.311	-0.0616118	0.107399	-2.89853	0.00374922	0.0653528
Adnp	32.7613	26.339	39.1836	0.555646	0.177738	2.89761	0.00376021	0.0654971
Morn2	30.6374	35.0862	26.1885	-0.408449	0.214042	-2.89643	0.00377436	0.0656377
Cpne6	557.972	579.484	536.46	-0.111098	0.0905746	-2.89641	0.00377459	0.0656377
Srebf1	35.6507	38.7792	32.5222	-0.246897	0.0983228	-2.89626	0.00377644	0.0656377
Ash1l	32.7014	27.0811	38.3218	0.48573	0.116918	2.89511	0.00379028	0.0658309
Mkl2	90.8125	76.6651	104.96	0.44818	0.102928	2.89466	0.0037957	0.0658777
Paqr8	53.0441	44.9447	61.1435	0.435706	0.101762	2.89367	0.00380766	0.0659875
Camsap2	57.7685	48.9219	66.6151	0.437674	0.0918501	2.89361	0.00380836	0.0659875
Papola	134.104	102.974	165.235	0.677011	0.0863438	2.89338	0.00381124	0.0659875
Agfg1	38.3385	33.0051	43.6719	0.393617	0.0989403	2.89323	0.00381297	0.0659875
Fyttd1	75.7945	65.0964	86.4926	0.404589	0.087784	2.89274	0.00381893	0.0660434
Gm48032	8.10085	15.0594	1.1423	-2.90619	1.3142	-2.89213	0.00382644	0.0660561
Cby1	53.9224	58.4184	49.4265	-0.236726	0.144004	-2.89192	0.00382897	0.0660561
Tcap	0.940923	1.40666	0.475185	-0.706137	0.61249	-2.89192	0.00382897	0.0660561
Gabpb2	17.2562	13.7241	20.7882	0.565365	0.109618	2.89178	0.00383061	0.0660561
Ncor1	217.627	179.479	255.775	0.508678	0.118081	2.89123	0.00383739	0.0661258
Zfp511	52.9696	62.7705	43.1687	-0.529865	0.134555	-2.89055	0.00384573	0.0662223
Gm20708	0.0839519	4e-07	0.167903	0.22392	1.5685	2.89003	0.00385206	0.066284
Elof1	63.6172	68.5088	58.7256	-0.218846	0.148944	-2.88923	0.00386187	0.0663951
Nipa2	31.3769	28.1446	34.6092	0.289022	0.101454	2.88905	0.00386402	0.0663951
Mef2a	78.5934	65.1203	92.0666	0.493169	0.122148	2.88842	0.00387184	0.0664822
Olfr56	0.712686	0.315426	1.10995	0.681675	0.568325	2.88694	0.00389013	0.0667488
Ifitm2	16.2553	20.4949	12.0157	-0.723748	0.343033	-2.88619	0.00389936	0.0668027
Rhoj	2.52999	2.62861	2.43138	-0.0806289	0.260749	-2.88611	0.00390034	0.0668027
Nol12	31.2013	35.3984	27.0041	-0.378237	0.161368	-2.88601	0.00390157	0.0668027
Prmt1	171.811	177.685	165.937	-0.0981199	0.100117	-2.88516	0.00391214	0.066928
Pik3c2a	14.2001	10.6748	17.7254	0.681589	0.162429	2.88481	0.00391656	0.066928
Mdm4	50.4813	42.7019	58.2608	0.439382	0.101667	2.88459	0.00391919	0.066928
Zfp287	12.3817	10.3219	14.4416	0.447707	0.0952595	2.88407	0.00392575	0.066928
Fam126b	36.2662	28.133	44.3994	0.640017	0.146007	2.88381	0.00392894	0.066928
Usp25	15.9743	13.2116	18.7371	0.473841	0.126207	2.88342	0.00393386	0.066928
Pgls	37.0109	40.1506	33.8712	-0.238879	0.125687	-2.88327	0.00393564	0.066928
Gm9797	6.78922	9.61142	3.96703	-1.09516	0.582034	-2.88304	0.00393862	0.066928
Slc32a1	32.54	35.3516	29.7285	-0.242443	0.140764	-2.883	0.00393906	0.066928
Cul5	37.0064	31.5562	42.4567	0.416648	0.0973585	2.88298	0.00393934	0.066928
Fanci	30.0504	21.3227	38.778	0.833461	0.194903	2.88279	0.00394168	0.066928
Fam162a	122.444	130.292	114.596	-0.18369	0.140622	-2.88275	0.00394216	0.066928
Dlx5	3.54066	4.18507	2.89625	-0.412279	0.244559	-2.88163	0.00395622	0.0670752
Ksr2	9.79906	8.1554	11.4427	0.442607	0.119311	2.88162	0.00395639	0.0670752
Htt	29.1585	24.4463	33.8708	0.454567	0.0916019	2.881	0.00396422	0.067137
Olfr914	0.269521	0.136563	0.402478	0.303301	0.476584	2.88089	0.00396559	0.067137
Pcdh17	24.5734	19.6639	29.4828	0.560885	0.15651	2.87961	0.00398171	0.0673497
Mob1a	12.4621	9.89955	15.0246	0.55602	0.138761	2.87945	0.00398374	0.0673497
Mpp5	23.3408	18.7179	27.9637	0.554743	0.141675	2.87903	0.00398904	0.0673922
Pex6	51.7928	52.69	50.8956	-0.0490401	0.0960772	-2.87866	0.00399368	0.0674234
Nfat5	19.1029	15.4419	22.7639	0.531391	0.134651	2.87842	0.00399678	0.0674286
Mrps16	28.3405	30.1189	26.562	-0.17511	0.155204	-2.87704	0.0040142	0.0676752
Vmn1r81	1.7619	1.2284	2.2954	0.564447	0.267368	2.87651	0.004021	0.0677414
Fgd4	19.4382	15.8733	23.0031	0.508484	0.134784	2.87629	0.00402374	0.0677414
Selenoh	34.6344	39.3236	29.9452	-0.381912	0.234764	-2.87592	0.00402847	0.0677517
Zfp518a	4.00806	3.14588	4.87023	0.501739	0.172042	2.87581	0.00402997	0.0677517
Map3k7	28.7681	24.8869	32.6492	0.378351	0.0991899	2.87522	0.00403747	0.0678305
Ppp2r3d	187.374	201.191	173.557	-0.212022	0.122443	-2.87414	0.00405129	0.0680154
Plxna4	45.7625	37.97	53.5551	0.485348	0.124001	2.87345	0.00406017	0.0680781
Fam171b	123.101	102.624	143.578	0.480491	0.124699	2.87337	0.00406115	0.0680781
Gpalpp1	16.8373	14.1909	19.4836	0.43126	0.110568	2.87305	0.0040653	0.0680781
Mrnip	15.5697	16.8327	14.3066	-0.220373	0.17231	-2.87297	0.0040663	0.0680781
Adcy9	29.1243	24.2687	33.9799	0.469171	0.118152	2.87217	0.00407664	0.068204
Luzp1	26.3325	22.2806	30.3844	0.430918	0.108272	2.87163	0.0040836	0.0682731
Tsc22d4	139.948	147.456	132.441	-0.153825	0.117278	-2.87076	0.00409489	0.0683531
Plcl2	14.792	12.4463	17.1378	0.431796	0.109686	2.87073	0.00409525	0.0683531
Cxcl14	68.3971	72.8444	63.9498	-0.185163	0.121497	-2.8706	0.00409689	0.0683531
Zbtb17	27.6402	28.1489	27.1315	-0.051254	0.0994328	-2.87006	0.00410391	0.068412
Add2	135.612	117.062	154.163	0.394238	0.0910737	2.8699	0.00410608	0.068412
Nr6a1	4.3114	4.22769	4.39511	0.0454799	0.140462	2.86954	0.00411075	0.0684426
Lmo1	72.0788	77.4952	66.6625	-0.214248	0.137078	-2.86706	0.00414307	0.0689331
Srrd	43.6321	44.079	43.1852	-0.0288897	0.131579	-2.86501	0.0041699	0.0693317
Gpx7	4.2795	4.87419	3.68481	-0.326398	0.314222	-2.86343	0.00419075	0.0696305
Atp5g2	41.2957	46.7436	35.8477	-0.373731	0.215906	-2.86285	0.00419853	0.0697118
Mrpl34	59.412	67.8038	51.0202	-0.403414	0.219371	-2.86194	0.00421059	0.069864
Gpd2	65.1102	53.8704	76.35	0.495372	0.12464	2.86124	0.00421993	0.0699709
Fam129c	10.6672	16.4834	4.85109	-1.57921	0.412148	-2.85982	0.00423885	0.0701735
Stox2	27.5769	23.0918	32.0619	0.456627	0.113635	2.85974	0.00423984	0.0701735
Tm7sf2	74.6882	78.3123	71.0641	-0.138263	0.104755	-2.85967	0.00424087	0.0701735
Spast	33.1837	29.3139	37.0535	0.32805	0.0793043	2.85918	0.00424737	0.0701964
Fscn1	164.834	169.116	160.552	-0.0745186	0.0905713	-2.85913	0.00424807	0.0701964
Phb	124.833	134.353	115.312	-0.218717	0.0829676	-2.85888	0.00425136	0.0702026
Zfx	13.6496	10.5488	16.7503	0.620099	0.133006	2.8585	0.00425649	0.0702069
1700016K19Rik	1.76177	2.58107	0.942474	-0.882497	0.565873	-2.8584	0.00425778	0.0702069
Grik3	12.1802	10.5424	13.818	0.360408	0.0865849	2.85802	0.00426292	0.0702069
Plcb1	53.1486	45.2539	61.0432	0.423699	0.0899789	2.85796	0.00426376	0.0702069
Kmt2e	48.4712	40.6069	56.3356	0.462607	0.122755	2.85778	0.00426616	0.0702069
Tm2d3	67.5082	69.2052	65.8111	-0.0714901	0.1218	-2.85721	0.00427383	0.0702554
Ranbp1	111.706	118.396	105.016	-0.171477	0.126709	-2.85695	0.0042773	0.0702554
Gins4	19.6678	20.9316	18.404	-0.176657	0.120613	-2.85688	0.00427828	0.0702554
Gcsh	53.4524	54.5544	52.3503	-0.0584048	0.111944	-2.85658	0.00428237	0.0702554
Pim2	49.173	50.1624	48.1837	-0.0569025	0.0985836	-2.85648	0.00428365	0.0702554
Slc16a7	17.1678	17.0589	17.2767	0.0172892	0.130176	2.85473	0.00430728	0.0705949
Hmox2	108.755	110.279	107.231	-0.0400674	0.0853253	-2.8545	0.00431052	0.0706001
Mier3	11.6833	9.41544	13.9512	0.521537	0.123993	2.85342	0.0043252	0.0706571
Nadk2	33.1214	28.2128	38.03	0.417983	0.110976	2.85311	0.00432937	0.0706571
Zfp414	94.83	103.116	86.5437	-0.25012	0.146388	-2.85301	0.00433078	0.0706571
Strn	20.885	17.5863	24.1837	0.438253	0.106183	2.85299	0.00433101	0.0706571
Ndufs4	107.052	114.92	99.184	-0.210475	0.131404	-2.85296	0.00433146	0.0706571
Spag9	94.7459	81.2525	108.239	0.409359	0.0933555	2.85295	0.00433156	0.0706571
Bmpr1a	22.8468	19.8404	25.8532	0.36571	0.119893	2.85242	0.00433874	0.0707265
Smim20	47.0009	49.2584	44.7434	-0.1358	0.175199	-2.85144	0.00435223	0.0708767
Utp3	32.9066	35.0174	30.7959	-0.179856	0.120521	-2.85128	0.00435433	0.0708767
Cfap46	1.67429	2.21232	1.13626	-0.588527	0.413427	-2.8511	0.00435677	0.0708767
Psmb7	163.879	174.003	153.754	-0.177403	0.123202	-2.84917	0.00438336	0.0712613
Ncl	102.564	91.5928	113.535	0.306817	0.0748103	2.8486	0.00439127	0.0713419
Gm29666	2.06194	1.62198	2.5019	0.417481	0.167175	2.84744	0.00440725	0.0715473
Fam155a	56.887	47.7695	66.0045	0.458277	0.118969	2.84725	0.00440984	0.0715473
Emc4	138.735	146.623	130.847	-0.163052	0.120199	-2.84658	0.00441917	0.0716505
Arhgef12	48.7356	40.1518	57.3193	0.503019	0.104002	2.84501	0.00444104	0.0719568
Olfr539	16.8314	15.8717	17.791	0.155435	0.147373	2.84394	0.004456	0.0721507
Raph1	10.2487	9.61601	10.8814	0.162459	0.10601	2.84331	0.00446477	0.0722444
Tjap1	35.5722	37.2289	33.9154	-0.1308	0.119515	-2.84191	0.00448444	0.0724728
Pnpla8	59.146	52.5193	65.7727	0.319198	0.0877012	2.84173	0.00448695	0.0724728
Eef1b2	337.718	343.344	332.091	-0.0479367	0.119313	-2.84166	0.0044879	0.0724728
Wbp2	373.44	386.977	359.903	-0.104358	0.0947644	-2.8412	0.00449444	0.07253
Rida	60.7703	63.9934	57.5472	-0.150695	0.110126	-2.84021	0.0045084	0.0727047
Ergic2	56.2551	41.0781	71.432	0.783559	0.0877199	2.84	0.0045113	0.0727047
Slc35f1	11.1564	9.17055	13.1422	0.47561	0.134596	2.83936	0.0045204	0.0728028
Znhit3	51.5509	55.4665	47.6354	-0.215389	0.155549	-2.83805	0.00453901	0.0730539
Chd8	66.7592	53.9167	79.6017	0.553565	0.126337	2.83768	0.00454429	0.07309
Rnf181	86.0197	92.1977	79.8417	-0.205193	0.124356	-2.8367	0.00455818	0.0732646
Gm9938	5.34966	4.0252	6.67412	0.610821	0.2014	2.83644	0.00456201	0.0732775
Pafah1b1	154.425	133.551	175.299	0.389864	0.0908777	2.83549	0.00457558	0.0734466
Ppib	235.129	251.717	218.541	-0.203029	0.0948918	-2.83477	0.00458584	0.0734885
Zdhhc20	38.957	33.943	43.971	0.363989	0.109723	2.83431	0.00459248	0.0734885
Basp1	502.385	518.515	486.255	-0.0924885	0.0864903	-2.83429	0.00459279	0.0734885
Kif6	1.15571	1.55012	0.7613	-0.533922	0.435158	-2.83426	0.00459318	0.0734885
Sowaha	121.462	103.151	139.772	0.434689	0.104893	2.83425	0.00459341	0.0734885
Isoc2a	13.2637	14.5572	11.9703	-0.262371	0.156899	-2.83344	0.00460504	0.0736257
Rbx1	130.338	136.843	123.833	-0.143029	0.0974724	-2.83299	0.00461143	0.0736791
Srarp	1.5487	2.20592	0.891487	-0.761218	0.519825	-2.832	0.00462578	0.0738594
Qser1	3.96309	3.14754	4.77864	0.478473	0.16189	2.83165	0.00463079	0.0738907
Hint3	15.3237	12.05	18.5975	0.586617	0.218254	2.83026	0.00465103	0.0741646
Scai	17.1862	13.3553	21.017	0.617035	0.123054	2.82919	0.00466654	0.0743627
Vdac3	211.287	219.946	202.628	-0.117759	0.101323	-2.82879	0.00467245	0.0744079
Fez1	244.136	248.656	239.617	-0.0532042	0.0751457	-2.82857	0.00467562	0.0744092
Morn4	54.5944	57.2411	51.9477	-0.137468	0.105273	-2.82784	0.00468635	0.0744907
Kctd17	219.956	232.117	207.795	-0.158966	0.0976068	-2.8278	0.00468691	0.0744907
Grm6	0.115384	0.0179198	0.212849	0.252776	1.18245	2.82717	0.00469616	0.0745887
Zfp827	12.8395	10.9725	14.7066	0.391656	0.104752	2.82669	0.00470324	0.0746519
Taf10	100.42	111.824	89.0162	-0.325815	0.101913	-2.82596	0.00471394	0.0747726
B230219D22Rik	60.582	52.0244	69.1396	0.403573	0.0953297	2.82507	0.00472707	0.0749316
Slc25a36	68.6736	55.2727	82.0744	0.561969	0.0980886	2.82449	0.00473564	0.0750182
Ly6e	255.082	273.384	236.78	-0.206564	0.134688	-2.82415	0.00474062	0.0750479
Ppfia2	165.944	143.239	188.65	0.394879	0.0881014	2.82348	0.00475059	0.0751565
A830018L16Rik	48.0999	41.5224	54.6774	0.388868	0.122825	2.82285	0.00475991	0.0752546
Gm5398	0.347395	0.0303114	0.664479	0.691991	1.488	2.82206	0.00477166	0.075391
Rundc3a	460.329	489.055	431.602	-0.179905	0.0834538	-2.82183	0.0047751	0.075396
Atg4c	23.8509	20.3657	27.3362	0.407346	0.0744696	2.82146	0.00478058	0.0754332
Zmym4	27.1527	25.9252	28.3801	0.125879	0.0859246	2.82096	0.00478802	0.0755012
1190005I06Rik	11.7816	13.83	9.73328	-0.466425	0.26886	-2.81996	0.00480302	0.0756884
Mfsd13a	19.6979	20.4286	18.9672	-0.101907	0.097166	-2.81935	0.00481217	0.075783
Tceal6	79.8006	89.7865	69.8147	-0.358428	0.194835	-2.81899	0.00481749	0.0757933
Vmn2r-ps54	0.794406	0.193577	1.39524	1.00488	0.874219	2.81888	0.0048191	0.0757933
Cand1	48.6978	39.1088	58.2868	0.563793	0.0794432	2.81858	0.00482365	0.0758125
Ank3	202.112	163.285	240.94	0.55845	0.121483	2.81827	0.00482824	0.0758125
Mtmr12	40.6215	34.0865	47.1566	0.456819	0.105669	2.81818	0.00482974	0.0758125
Fos	5.29935	6.03301	4.5657	-0.337579	0.234997	-2.81776	0.00483606	0.0758624
Slc7a3	4.1244	4.97301	3.27579	-0.482267	0.286434	-2.8171	0.00484589	0.0759672
Dmwd	112.484	115.264	109.705	-0.0706768	0.0834778	-2.81678	0.00485071	0.0759934
Kctd13	200.344	203.71	196.978	-0.04824	0.0859579	-2.81634	0.00485738	0.0760486
Pum2	70.0753	58.2262	81.9245	0.485563	0.113175	2.81555	0.00486937	0.0761869
Atf6	27.4916	22.6594	32.3239	0.494143	0.133266	2.81504	0.00487719	0.0762598
Tbca	263.363	282.877	243.85	-0.213369	0.163662	-2.81429	0.00488855	0.0763879
Scn3a	29.4108	24.1989	34.6228	0.499442	0.137591	2.81387	0.00489491	0.0764118
Bcl7b	70.1137	75.3072	64.9203	-0.211097	0.101742	-2.81361	0.0048988	0.0764118
Gm21992	18.6505	18.5757	18.7254	0.0109907	0.148723	-2.81356	0.00489957	0.0764118
Dbn1	360.78	366.24	355.32	-0.0435521	0.0677887	-2.81302	0.0049078	0.0764908
Mus81	44.3289	52.272	36.3859	-0.510882	0.151934	-2.81264	0.00491371	0.0765334
Gm20498	21.4356	26.2781	16.593	-0.632743	0.176296	-2.81229	0.00491904	0.076567
Mindy2	14.1896	11.5782	16.801	0.501032	0.133303	2.812	0.0049235	0.076587
Ybx2	30.2196	32.5811	27.8581	-0.218675	0.167836	-2.81039	0.00494814	0.0769209
Gtf2a1	20.8388	18.4078	23.2698	0.322527	0.100904	2.80978	0.00495753	0.0770171
Tecpr2	21.1153	18.3745	23.8561	0.359441	0.0808773	2.80888	0.00497135	0.0770838
Grk4	18.9618	19.1047	18.819	-0.0206487	0.196774	2.80878	0.00497302	0.0770838
Pkp4	146.673	126.468	166.879	0.397283	0.0770569	2.8087	0.00497413	0.0770838
Megf10	5.23787	4.271	6.20474	0.45087	0.143424	2.80867	0.00497459	0.0770838
Ndufab1	171.594	187.321	155.867	-0.263649	0.151302	-2.80786	0.00498717	0.0772292
Sorbs1	140.363	115.039	165.688	0.52254	0.121415	2.80747	0.00499321	0.0772401
Grpel1	18.2282	19.471	16.9853	-0.186765	0.124107	-2.8074	0.00499427	0.0772401
Ago4	8.92656	7.52737	10.3258	0.409434	0.137142	2.80709	0.00499916	0.0772661
5830417I10Rik	13.5697	11.6524	15.487	0.381917	0.0947081	2.80653	0.00500789	0.0773324
Plekha3	37.8316	31.9238	43.7395	0.442418	0.0908732	2.8064	0.00500985	0.0773324
Scg2	196.816	203.419	190.214	-0.0963413	0.0871387	-2.80609	0.00501463	0.0773567
Psmd4	121.642	124.083	119.201	-0.057437	0.0859982	-2.80499	0.00503179	0.0775411
Rasl10a	258.272	272.109	244.434	-0.154141	0.11505	-2.80491	0.00503301	0.0775411
Anks1b	230.875	204.612	257.137	0.328216	0.0776159	2.8046	0.00503795	0.0775677
Rprd2	21.1528	16.8319	25.4737	0.5701	0.0982949	2.80424	0.00504352	0.0776041
Psmb1	217.461	227.534	207.388	-0.133137	0.111665	-2.80389	0.00504903	0.0776393
Ccdc183	1.13849	1.40564	0.871349	-0.36234	0.286606	-2.80253	0.00507035	0.0779175
Enho	40.9973	44.0445	37.95	-0.209726	0.136555	-2.80197	0.00507912	0.0780027
Zfp704	11.0921	9.24585	12.9384	0.444023	0.124748	2.80132	0.00508947	0.0781118
Sdhc	74.445	80.9623	67.9277	-0.249876	0.114746	-2.80095	0.00509529	0.0781516
Ing4	61.5909	66.0365	57.1454	-0.205281	0.11297	-2.80069	0.00509942	0.0781653
Pdzd8	22.3683	18.946	25.7906	0.425628	0.109762	2.79947	0.00511869	0.0783642
Gm8203	106.857	120.122	93.5933	-0.356646	0.239582	-2.79946	0.00511889	0.0783642
Gm14048	3.566	2.43633	4.69567	0.728998	0.286256	2.79905	0.00512539	0.0783901
Ube2ql1	109.132	110.306	107.959	-0.0307489	0.0650018	-2.79891	0.00512759	0.0783901
Nudt9	66.426	69.5044	63.3476	-0.131827	0.121435	-2.79856	0.00513308	0.0783901
Suclg1	113.133	118.123	108.144	-0.126217	0.0945794	-2.79853	0.00513357	0.0783901
March6	95.4851	82.7439	108.226	0.383264	0.0896689	2.7983	0.0051372	0.0783959
Rnf150	11.7585	9.68383	13.8332	0.473402	0.134832	2.79792	0.00514322	0.0784382
Nfib	83.3358	67.2314	99.4403	0.557829	0.141526	2.79762	0.00514802	0.0784618
Magoh	64.8532	70.4988	59.2076	-0.247974	0.149897	-2.79734	0.00515257	0.0784638
Aff2	5.27252	4.20466	6.34039	0.496055	0.203367	2.79721	0.00515465	0.0784638
Gnptg	131.397	136.986	125.808	-0.12188	0.0989895	-2.79691	0.00515943	0.078487
Sra1	104.468	111.267	97.6683	-0.186271	0.105738	-2.79658	0.00516464	0.0785168
Pcdha2	2.13886	1.63697	2.64076	0.465359	0.209387	2.79545	0.00518278	0.078743
Zc3h12b	12.3865	9.82076	14.9523	0.559961	0.143271	2.79493	0.00519111	0.07882
Zfp872	0.107894	0.0221426	0.193645	0.223778	1.16421	2.79454	0.00519734	0.0788602
Kras	45.5102	37.7008	53.3196	0.489111	0.0911674	2.79436	0.00520029	0.0788602
Pwwp2a	52.0478	42.1973	61.8983	0.542078	0.109686	2.7941	0.00520436	0.0788723
Kcnq2	123.408	107.494	139.322	0.371123	0.077179	2.79382	0.00520898	0.0788928
Unc80	79.1007	65.3516	92.8498	0.500222	0.119488	2.79319	0.00521917	0.0789976
Pten	49.9385	43.5419	56.3352	0.364259	0.0862598	2.79271	0.00522679	0.0790462
Adgrl3	55.4312	45.4224	65.4399	0.517229	0.127957	2.79258	0.00522893	0.0790462
Hsdl2	16.0603	13.5328	18.5877	0.430631	0.104635	2.79176	0.0052423	0.0791987
Vps25	93.6962	99.2445	88.1479	-0.16925	0.122763	-2.79066	0.00526001	0.0794093
Gm13650	0.93349	0.0626236	1.80436	1.40004	1.47317	2.79049	0.00526281	0.0794093
Ptprd	41.4779	36.9862	45.9696	0.306252	0.114246	2.78975	0.00527491	0.0795421
Ache	43.5812	42.3601	44.8024	0.0790571	0.145334	-2.78955	0.00527821	0.0795422
Bcap31	73.2986	76.6616	69.9356	-0.130692	0.107819	-2.78906	0.00528618	0.0796057
Rpusd3	49.9073	51.5408	48.2737	-0.092622	0.101987	-2.78888	0.00528902	0.0796057
Ubxn4	60.6018	50.7889	70.4147	0.463577	0.0874747	2.78819	0.00530032	0.079726
Olfm3	4.72916	4.08843	5.36989	0.324049	0.128101	2.78619	0.0053331	0.0801481
Aamp	127.856	133.471	122.24	-0.125824	0.106353	-2.78608	0.00533502	0.0801481
Bad	41.6613	47.4191	35.9034	-0.39182	0.173258	-2.78588	0.00533834	0.0801481
Foxp1	20.1506	18.3511	21.95	0.24608	0.146168	2.78552	0.00534421	0.0801865
Celf2	217.284	188.958	245.61	0.376554	0.131155	2.78425	0.00536515	0.0804505
Zmym2	52.7941	45.4643	60.1238	0.395611	0.106431	2.78361	0.00537581	0.0805603
Rpl36a-ps2	316.254	351.572	280.936	-0.322549	0.21414	-2.78314	0.00538353	0.080618
Mrpl32	33.9048	35.6182	32.1914	-0.14175	0.106368	-2.78279	0.00538934	0.080618
Atp5f1	258.491	266.531	250.451	-0.0894266	0.0971065	-2.78277	0.00538967	0.080618
Ildr2	39.7197	34.5877	44.8518	0.365597	0.0830774	2.78217	0.00539966	0.0806869
Amn	4.93734	5.7087	4.16598	-0.376992	0.257547	-2.78209	0.00540096	0.0806869
Sowahb	0.85981	1.13335	0.586269	-0.427485	0.392621	-2.78182	0.00540549	0.0807046
Sharpin	69.11	78.2889	59.9311	-0.37994	0.103413	-2.78103	0.00541866	0.0808513
Dlgap1	239.811	202.194	277.429	0.454452	0.114643	2.77932	0.00544729	0.0812282
Rit2	65.7661	68.2873	63.2449	-0.109009	0.0968197	-2.77898	0.00545304	0.0812637
Lingo2	27.1536	23.3829	30.9244	0.388786	0.143716	2.77873	0.00545712	0.0812744
Rwdd2a	24.6044	27.2248	21.984	-0.296334	0.167368	-2.77817	0.00546668	0.0813562
Kdm7a	25.473	20.2755	30.6705	0.573951	0.154699	2.77801	0.00546935	0.0813562
Gstm4	13.1409	14.2972	11.9846	-0.23647	0.154463	-2.77713	0.00548418	0.0815266
Cacnb4	34.1153	27.3794	40.8512	0.560426	0.141082	2.77545	0.00551259	0.0818486
Gm13302	5.32484	3.943	6.70669	0.640723	0.217601	2.77544	0.00551262	0.0818486
Zfp638	63.264	55.4504	71.0776	0.352568	0.115732	2.77459	0.00552707	0.0820126
1110012L19Rik	18.1532	20.1499	16.1566	-0.301886	0.178113	-2.77387	0.00553931	0.0821438
Smyd2	103.806	107.552	100.061	-0.103163	0.0901047	-2.77311	0.00555241	0.0822874
Nufip2	14.1337	11.4909	16.7766	0.509102	0.137813	2.77165	0.00557734	0.0826062
Setd6	46.4928	50.6238	42.3617	-0.251616	0.14465	-2.77086	0.00559088	0.082756
Mfap2	16.2518	17.5192	14.9843	-0.212366	0.192752	-2.77064	0.0055947	0.0827618
Zfp488	4.36401	3.32968	5.39835	0.563439	0.199278	2.76986	0.00560802	0.0828591
Ube2v1	191.796	190.423	193.17	0.0205577	0.0900778	-2.76973	0.00561032	0.0828591
Synrg	34.1405	30.0661	38.2149	0.33606	0.0851242	2.76965	0.00561157	0.0828591
Cacna2d1	77.1238	65.5976	88.65	0.428832	0.116694	2.76945	0.00561505	0.0828598
Txnrd2	25.1526	30.825	19.4801	-0.635936	0.167613	-2.76905	0.00562207	0.0829127
Snu13	155.98	152.518	159.441	0.0636313	0.0998705	-2.76882	0.00562604	0.0829206
Pdhb	204.385	205.281	203.488	-0.0125933	0.0627281	-2.76799	0.00564033	0.0830804
H3f3b	246	254.199	237.801	-0.0958127	0.0907046	-2.76747	0.00564934	0.0831624
Lsm1	20.7874	21.8938	19.681	-0.146651	0.127703	-2.76704	0.00565683	0.083207
Commd9	38.8094	39.7587	37.8602	-0.0688133	0.128414	-2.7669	0.00565926	0.083207
Tnr	39.3781	32.1491	46.607	0.522205	0.125461	2.76622	0.0056711	0.0832866
Rps27a	513.055	548.539	477.57	-0.199494	0.13881	-2.76619	0.00567158	0.0832866
Slc9a7	22.8293	17.1637	28.4949	0.699407	0.192634	2.76564	0.00568105	0.0833423
Scamp3	83.9025	86.3033	81.5016	-0.0816151	0.107369	-2.76557	0.00568227	0.0833423
Tbl1xr1	26.6024	22.5166	30.6882	0.430262	0.13129	2.76464	0.00569857	0.0835306
Gadd45gip1	20.2874	22.3488	18.2261	-0.280278	0.162491	-2.76427	0.00570497	0.083538
Hsd17b10	60.0659	66.991	53.1407	-0.328631	0.190318	-2.76421	0.005706	0.083538
Renbp	6.43112	7.29343	5.56881	-0.336336	0.329414	-2.76382	0.00571289	0.0835381
Magee2	15.0349	16.0002	14.0695	-0.173918	0.122788	-2.76382	0.00571292	0.0835381
Zfp970	27.2866	21.9465	32.6268	0.551334	0.169361	2.76289	0.00572929	0.0837133
Mrpl38	95.5567	99.4611	91.6524	-0.116738	0.122906	-2.76274	0.00573184	0.0837133
Tmed5	17.6937	13.9693	21.4181	0.582658	0.149545	2.76243	0.00573727	0.083742
Celf6	24.083	27.0175	21.1485	-0.339123	0.120108	-2.76148	0.00575408	0.0839365
Nipbl	15.7772	13.1052	18.4491	0.463476	0.129646	2.7598	0.00578374	0.0842169
Osgep	43.7209	48.8195	38.6223	-0.3304	0.128778	-2.75974	0.00578468	0.0842169
Abhd18	11.0892	8.48869	13.6896	0.630517	0.174856	2.75968	0.00578582	0.0842169
1500011K16Rik	73.3011	80.0867	66.5155	-0.264247	0.169432	-2.75931	0.00579234	0.0842169
Mcrip1	78.4895	82.422	74.5569	-0.142866	0.115285	-2.75921	0.00579421	0.0842169
Hist1h4d	1.7058	3.08822	0.323385	-1.62724	1.26026	-2.75916	0.00579504	0.0842169
Epor	24.0893	26.7781	21.4006	-0.310413	0.138986	-2.75894	0.00579893	0.0842169
Fut9	13.4073	10.5005	16.3141	0.590255	0.177993	2.75879	0.00580164	0.0842169
Hdac11	99.1609	102.841	95.4813	-0.10605	0.125678	-2.75861	0.0058047	0.0842169
Anpep	1.25872	1.53386	0.983584	-0.353228	0.422213	-2.75841	0.00580827	0.0842182
6030458C11Rik	30.7093	27.7637	33.6549	0.26881	0.0859376	2.75788	0.00581778	0.0842594
Ap2b1	88.3568	77.6702	99.0434	0.346737	0.0744298	2.75786	0.0058181	0.0842594
Cacna1e	82.4303	68.1698	96.6909	0.498083	0.115946	2.75724	0.00582915	0.0843575
Klhl24	20.44	16.848	24.0319	0.488007	0.136334	2.75703	0.00583289	0.0843575
Acyp1	54.484	60.5682	48.3998	-0.317681	0.192358	-2.75677	0.00583746	0.0843575
Psmd6	143.137	145.201	141.072	-0.0413249	0.0916201	-2.7567	0.00583884	0.0843575
Fam208b	16.2334	12.287	20.1798	0.67267	0.160918	2.75616	0.00584838	0.0844006
Slc3a2	123.536	130.262	116.81	-0.155992	0.105053	-2.75612	0.00584922	0.0844006
Zfp369	45.1062	39.7351	50.4773	0.337664	0.113659	2.75594	0.00585232	0.0844006
Six4	0.670057	0.490322	0.849791	0.311738	0.233609	2.7546	0.00587637	0.0846968
Sestd1	16.0065	14.1548	17.8581	0.315407	0.0809583	2.75369	0.00589278	0.0848828
Unc79	28.6049	26.6842	30.5256	0.18746	0.0947881	2.75322	0.00590128	0.0849058
Alkbh7	30.4466	34.3489	26.5443	-0.359909	0.216408	-2.75293	0.00590649	0.0849058
Rfng	72.1011	74.809	69.3932	-0.106932	0.0931278	-2.75286	0.00590773	0.0849058
Dalrd3	175.45	190.552	160.347	-0.247564	0.111467	-2.75279	0.00590889	0.0849058
Acyp2	31.6219	35.2456	27.9982	-0.321841	0.186896	-2.75249	0.00591436	0.0849058
Nlk	22.3754	19.4556	25.2953	0.362308	0.0795161	2.75243	0.00591548	0.0849058
Myl6b	12.2912	13.885	10.6974	-0.347678	0.201969	-2.75165	0.00592956	0.085015
Map1b	222.843	185.052	260.634	0.491848	0.127032	2.75156	0.00593121	0.085015
Dut	44.2714	46.1951	42.3477	-0.122682	0.100936	-2.75143	0.00593365	0.085015
Prpsap1	77.7333	80.0027	75.4639	-0.0831912	0.0930754	-2.75111	0.00593938	0.0850243
Clmn	23.1671	20.3771	25.9572	0.334605	0.0885834	2.75059	0.00594881	0.0850243
Kcnd3	34.7588	29.5409	39.9767	0.424058	0.103443	2.75058	0.00594899	0.0850243
Copz2	12.9111	13.8121	12.0101	-0.18714	0.188528	-2.75043	0.00595174	0.0850243
Pttg1	53.5785	58.0325	49.1245	-0.235993	0.153864	-2.75042	0.00595192	0.0850243
Plekhh3	12.0871	12.8225	11.3517	-0.162313	0.137157	-2.75008	0.0059581	0.0850467
Zc3hav1l	3.16832	2.59096	3.74567	0.402243	0.140799	2.74994	0.00596053	0.0850467
Orc4	92.2665	78.1722	106.361	0.439403	0.0890909	2.74877	0.00598196	0.0852188
Pex16	38.0187	40.3644	35.6729	-0.173674	0.126673	-2.74871	0.00598303	0.0852188
Ramp2	44.5045	48.479	40.5301	-0.252659	0.145674	-2.74869	0.00598335	0.0852188
Mfsd4b5	0.677806	0.37705	0.978562	0.522871	0.424538	2.74839	0.00598889	0.0852188
Ippk	34.3289	30.1072	38.5505	0.346447	0.0914869	2.74832	0.00599024	0.0852188
Htr4	10.5776	8.566	12.5892	0.506475	0.152078	2.74767	0.00600208	0.085337
Gas7	180.824	155.031	206.618	0.412096	0.0782208	2.74708	0.00601278	0.0854011
Gm17067	0.198446	0.0588908	0.338001	0.337526	0.838558	2.74704	0.00601366	0.0854011
Syne1	212.796	184.019	241.573	0.390742	0.100976	2.74675	0.00601883	0.0854243
Rasal2	34.7482	27.8176	41.6788	0.566569	0.136806	2.74634	0.00602648	0.0854825
Rxfp2	0.177279	0.0167206	0.337837	0.395979	1.42486	2.7446	0.00605843	0.0858355
Cyfip1	81.3473	68.8045	93.8901	0.442937	0.0763198	2.7446	0.00605848	0.0858355
Psmc4	127.676	135.541	119.81	-0.176592	0.0997664	-2.74416	0.00606656	0.0858627
Itgb8	19.5832	15.6261	23.5404	0.561711	0.168898	2.74393	0.00607093	0.0858627
Otub1	199.63	204.507	194.752	-0.0701634	0.0895798	-2.74392	0.00607107	0.0858627
Rnf7	98.1192	104.569	91.6693	-0.188025	0.11351	-2.74344	0.0060799	0.085909
Arhgef9	173.002	149.423	196.58	0.393409	0.0938021	2.74336	0.00608146	0.085909
Tm9sf3	54.0659	47.3976	60.7342	0.351133	0.0789136	2.74316	0.00608514	0.0859108
Cntn3	5.42796	4.34042	6.5155	0.492915	0.155044	2.7428	0.00609185	0.0859361
Med27	58.1805	58.7591	57.6019	-0.0282115	0.114279	-2.74253	0.00609678	0.0859361
Syt14	8.65152	6.78112	10.5219	0.566333	0.160976	2.74189	0.00610874	0.0859361
Foxk1	31.2721	26.6481	35.896	0.416286	0.092451	2.74177	0.00611096	0.0859361
Fxyd4	2.17048	0.856142	3.48483	1.27275	0.594453	2.74171	0.00611203	0.0859361
Tpr	69.9122	70.2183	69.6062	-0.0124539	0.103705	2.74163	0.00611349	0.0859361
Zfp593	7.32066	8.32222	6.3191	-0.349007	0.202592	-2.74163	0.00611355	0.0859361
Usp32	36.0547	30.3752	41.7341	0.445761	0.107084	2.74153	0.00611541	0.0859361
Flot1	107.221	111.594	102.849	-0.116641	0.144084	-2.74084	0.00612825	0.0860316
Aph1b	9.48252	8.15432	10.8107	0.367573	0.117096	2.74078	0.00612933	0.0860316
Cstad	7.65039	9.43976	5.86102	-0.605593	0.337523	-2.74034	0.0061375	0.0860962
Pde6d	61.4292	64.9871	57.8712	-0.164622	0.125937	-2.73951	0.00615314	0.0862654
Picalm	101.565	87.3655	115.764	0.402041	0.0834324	2.73888	0.00616493	0.0863518
Uhrf1bp1l	30.479	26.2289	34.7291	0.391958	0.101378	2.7388	0.00616645	0.0863518
Smc6	28.8349	22.2064	35.4635	0.651926	0.116284	2.73838	0.00617435	0.086354
Zc3h12c	5.10576	4.14197	6.06955	0.459297	0.149848	2.73835	0.00617485	0.086354
Acta1	7.38204	8.4858	6.27827	-0.382173	0.223078	-2.73804	0.0061807	0.086354
Cenpc1	22.7176	19.166	26.2692	0.435352	0.10689	2.73803	0.00618092	0.086354
Kansl1l	13.446	11.2002	15.6919	0.452248	0.116837	2.73707	0.00619899	0.0865564
Sh3bgrl	64.8439	57.264	72.4237	0.333639	0.0800922	2.7365	0.00620972	0.0866301
Tmem199	54.1256	57.0875	51.1636	-0.155186	0.124091	-2.73634	0.00621263	0.0866301
Tm4sf5	1.12426	0.161838	2.08668	1.40965	1.12368	2.73622	0.00621503	0.0866301
Yif1b	44.5052	49.1254	39.885	-0.293971	0.174825	-2.7358	0.00622283	0.0866887
Plk5	104.799	108.436	101.162	-0.0992321	0.102004	-2.73547	0.00622909	0.0867259
Hnrnpab	191.22	198.067	184.372	-0.102828	0.0803264	-2.73435	0.00625036	0.0869719
Zfp622	33.5586	35.0955	32.0217	-0.128405	0.0967805	-2.73388	0.00625931	0.0870463
Sirt7	55.1941	58.5	51.8883	-0.16994	0.119058	-2.7334	0.00626848	0.0871236
Nkx6-2	4.52028	5.42502	3.61555	-0.477199	0.316056	-2.73266	0.00628242	0.0872183
Gabarapl1	480.902	484.755	477.05	-0.0230649	0.101877	-2.73266	0.00628252	0.0872183
Polr1c	46.9523	49.7722	44.1324	-0.169875	0.101281	-2.73185	0.006298	0.0873829
Rusc1	68.7011	72.1295	65.2727	-0.142039	0.0944867	-2.73146	0.00630542	0.0874356
Nrp1	39.453	31.7168	47.1892	0.558678	0.155433	2.73113	0.0063118	0.0874739
P4htm	87.9186	90.2406	85.5966	-0.0753655	0.0907004	-2.73074	0.0063193	0.0875275
Setd2	46.7097	40.4942	52.9253	0.378053	0.0871283	2.7304	0.00632577	0.0875669
Lrp6	22.2128	19.4362	24.9894	0.3468	0.113182	2.72975	0.00633831	0.0876902
Nxt1	16.5178	18.3496	14.686	-0.302831	0.178315	-2.72906	0.00635161	0.087776
Gm48082	5.40225	3.90392	6.90059	0.688024	0.250097	2.72897	0.00635321	0.087776
Aqp4	57.5204	47.7896	67.2511	0.484278	0.130871	2.72886	0.00635542	0.087776
Zfp354c	25.7001	19.4203	31.9798	0.691573	0.157387	2.7286	0.0063604	0.0877869
Tlcd1	19.4109	19.6968	19.1249	-0.0404218	0.158427	-2.72844	0.00636347	0.0877869
Senp7	38.612	32.7049	44.5191	0.433511	0.120266	2.72795	0.00637287	0.0878663
H2-Eb1	1.84286	2.57306	1.11266	-0.758103	0.509124	-2.72743	0.00638302	0.0879559
Aven	11.2057	14.0891	8.32235	-0.694742	0.13927	-2.72664	0.00639836	0.0881171
Zfp955b	14.4166	11.0381	17.7952	0.642758	0.199259	2.72597	0.0064113	0.0882449
Chm	20.7404	18.2745	23.2063	0.328689	0.147802	2.72512	0.00642776	0.088421
Pafah1b3	18.7589	21.6506	15.8672	-0.425328	0.210718	-2.72492	0.00643172	0.0884252
Lck	4.87702	6.68634	3.06771	-0.918079	0.282559	-2.72438	0.00644229	0.0885201
Fcrl6	2.35703	1.31742	3.39663	0.923878	0.441081	2.72379	0.00645368	0.0886262
Ppm1a	156.39	141.997	170.782	0.264596	0.0715488	2.72243	0.00648031	0.088899
B9d1	64.9554	71.3675	58.5432	-0.281406	0.13565	-2.7224	0.00648092	0.088899
Med12l	13.5545	11.3389	15.7701	0.442672	0.124228	2.72068	0.00651474	0.0892385
Adam22	59.3977	51.686	67.1094	0.370434	0.0845881	2.72061	0.00651607	0.0892385
Cd47	111.916	95.0664	128.766	0.433804	0.0984696	2.72058	0.00651675	0.0892385
Vps37a	17.7682	15.0338	20.5027	0.423399	0.113254	2.71951	0.00653785	0.0894766
Prepl	176.518	156.198	196.838	0.331734	0.0698596	2.71763	0.00657517	0.0899364
Inpp4b	7.15756	7.54824	6.76689	-0.138291	0.143381	2.71739	0.00657987	0.0899498
Impdh1	37.9308	39.7064	36.1552	-0.131692	0.111046	-2.71704	0.00658685	0.0899942
Agtpbp1	139.733	120.827	158.639	0.389977	0.0935965	2.71672	0.0065933	0.0899959
Phf14	45.3437	36.6338	54.0536	0.548809	0.101173	2.71666	0.00659443	0.0899959
Sf3b6	72.5984	77.9246	67.2722	-0.209178	0.101216	-2.71492	0.00662926	0.0902903
G3bp2	147.425	126.789	168.061	0.40378	0.0973381	2.71488	0.00662997	0.0902903
Nrip1	10.6088	9.05358	12.1639	0.38888	0.118913	2.71485	0.00663063	0.0902903
Rc3h1	9.91755	8.43018	11.4049	0.395555	0.106013	2.71466	0.00663444	0.0902903
Vmn1r209	0.36424	0.225907	0.502574	0.293586	0.375266	2.71464	0.0066347	0.0902903
Cbfa2t2	26.252	25.1971	27.3069	0.111742	0.0968051	2.71432	0.00664124	0.0903283
Kmt2a	24.6117	21.0256	28.1977	0.406672	0.109466	2.7141	0.00664563	0.0903372
Cdk19	24.6628	20.9263	28.3993	0.42312	0.107964	2.7137	0.00665368	0.0903957
Acd	35.1041	37.878	32.3301	-0.222131	0.123006	-2.71347	0.00665831	0.0904077
Tceal3	261.883	283.048	240.718	-0.232809	0.160838	-2.71222	0.00668335	0.0906772
Nit2	15.0895	16.66	13.5189	-0.282549	0.174775	-2.71211	0.00668567	0.0906772
Sptan1	465.304	438.517	492.091	0.165934	0.0761062	2.71185	0.00669093	0.0906976
Porcn	108.169	111.626	104.713	-0.0913843	0.092394	-2.71146	0.00669871	0.0907071
Ppargc1b	4.15887	3.41751	4.90023	0.417539	0.195275	2.71144	0.00669915	0.0907071
Xcr1	0.178882	0.036574	0.321191	0.350015	1.10822	2.71113	0.00670542	0.0907412
Pkia	186.976	155.065	218.887	0.494618	0.119636	2.71053	0.00671752	0.090854
Bclaf1	110.613	97.1904	124.035	0.348681	0.108026	2.71003	0.00672778	0.0909418
Fam192a	39.6925	39.9602	39.4248	-0.0189821	0.111652	-2.70949	0.00673861	0.0910372
Kdm5a	19.8499	17.3723	22.3275	0.344505	0.105866	2.70804	0.00676825	0.0912568
D10Wsu102e	6.85793	5.99181	7.72404	0.319331	0.0834384	2.70786	0.00677184	0.0912568
Acss3	2.4673	1.51539	3.41921	0.813004	0.399823	2.70766	0.00677593	0.0912568
Adprhl2	29.8103	31.0041	28.6166	-0.111849	0.123988	-2.70759	0.00677727	0.0912568
Adh5	70.3353	75.0497	65.6209	-0.190968	0.120061	-2.70754	0.00677841	0.0912568
Pdzd3	3.96508	5.00684	2.92331	-0.614533	0.232554	-2.70744	0.00678038	0.0912568
Nnt	3.47329	4.45947	2.48711	-0.646728	0.383042	-2.7073	0.00678328	0.0912568
Kcna2	22.4512	19.1179	25.7845	0.41292	0.108355	2.70721	0.0067851	0.0912568
Trip11	9.16417	7.81666	10.5117	0.384794	0.102334	2.70671	0.00679543	0.0913448
Evi5	31.9487	27.718	36.1794	0.372547	0.113065	2.70622	0.00680547	0.0913738
Arsa	17.2474	18.5777	15.917	-0.210739	0.120869	-2.70607	0.00680843	0.0913738
Dmxl2	87.1748	75.5734	98.7762	0.381852	0.105029	2.70575	0.00681512	0.0913738
Gm10177	141.981	163.82	120.143	-0.444181	0.214268	-2.70569	0.0068163	0.0913738
Adk	66.0752	68.2292	63.9213	-0.0926901	0.0913674	-2.7055	0.00682022	0.0913738
Eml4	25.2796	21.3866	29.1725	0.430603	0.112057	2.70549	0.0068203	0.0913738
Fam169a	21.9625	19.1304	24.7946	0.357691	0.0958039	2.70503	0.00682978	0.0914044
Rpl22	298.426	322.696	274.156	-0.234389	0.0892207	-2.70501	0.00683015	0.0914044
Cdk9	177.864	185.028	170.699	-0.115633	0.108009	-2.70483	0.00683396	0.0914047
2010315B03Rik	22.4616	18.9399	25.9832	0.436403	0.113258	2.70395	0.00685203	0.0915302
Ap1s1	336.34	342.098	330.582	-0.0492559	0.109961	-2.70384	0.00685432	0.0915302
Zfp871	16.655	12.9633	20.3466	0.612366	0.187264	2.70382	0.00685471	0.0915302
Gm14494	1.2848	2.52814	0.0414604	-1.7603	2.09597	-2.70336	0.00686431	0.0915908
Zfyve19	35.5861	40.249	30.9232	-0.369752	0.187774	-2.70311	0.00686938	0.0915908
Zfyve9	30.555	27.0651	34.0449	0.32043	0.115667	2.70305	0.00687063	0.0915908
Arhgap20	44.848	38.0291	51.667	0.432348	0.131702	2.70285	0.0068747	0.0915944
Slirp	70.8231	77.2302	64.4161	-0.25808	0.20177	-2.70223	0.00688763	0.0916932
Ralgapa2	11.1329	9.79988	12.4658	0.318289	0.112471	2.70213	0.00688971	0.0916932
Hist1h4h	7.0647	9.49878	4.63061	-0.898859	0.487792	-2.70177	0.00689715	0.0917001
Car4	99.8008	108.458	91.1438	-0.248416	0.151261	-2.70174	0.00689783	0.0917001
Kcna1	31.5259	26.0438	37.008	0.491009	0.136292	2.70096	0.00691388	0.0918223
Shroom2	47.6269	41.8538	53.3999	0.344181	0.0808506	2.70093	0.00691463	0.0918223
Ralgps1	33.2473	28.1412	38.3535	0.433432	0.0811372	2.70032	0.00692718	0.0919384
Gmps	21.9274	18.9943	24.8606	0.371165	0.091414	2.7	0.00693398	0.0919593
Prcc	42.8699	44.187	41.5528	-0.0866537	0.0905079	-2.69988	0.00693637	0.0919593
Olfr1138	0.157058	0.0227306	0.291385	0.336493	1.27888	2.69969	0.00694043	0.0919626
Klhl9	59.1006	51.1298	67.0714	0.384939	0.0923881	2.69913	0.00695205	0.092066
Casp8ap2	7.18313	5.25806	9.1082	0.691738	0.144811	2.69834	0.0069687	0.0922359
Mrpl18	53.0574	54.9668	51.148	-0.101959	0.116699	-2.69803	0.00697503	0.0922691
Rapgef4	152.245	136.688	167.801	0.29392	0.0710057	2.69733	0.00698969	0.0924125
Zfp120	7.22684	5.79737	8.65631	0.506495	0.19141	2.69707	0.00699536	0.0924141
Gm11032	15.4416	25.8556	5.02756	-2.15558	0.9319	-2.69696	0.00699748	0.0924141
Wdr18	44.4896	47.1278	41.8514	-0.16753	0.0847825	-2.69651	0.00700693	0.0924381
Yipf6	22.5404	18.5159	26.565	0.498188	0.117325	2.69651	0.00700695	0.0924381
Aff1	5.57022	4.72767	6.41277	0.372063	0.132593	2.69622	0.00701311	0.0924688
Gmpr2	19.829	22.4117	17.2462	-0.359635	0.19347	-2.69526	0.00703327	0.0926841
Myh10	63.8108	56.0331	71.5886	0.347944	0.0787271	2.69483	0.00704246	0.0927546
Hhipl2	1.35728	0.89084	1.82373	0.578574	0.438018	-2.69402	0.0070595	0.0929283
CR974586.1	0.443212	0.886385	3.96e-05	-0.915567	3.02846	-2.69375	0.00706527	0.0929535
Gm37845	1.96936	0.206418	3.7323	1.97181	1.48416	2.69286	0.00708422	0.0930221
Cdc73	19.4272	14.6782	24.1762	0.683298	0.132869	2.69268	0.00708802	0.0930221
Cox19	88.8264	95.5821	82.0706	-0.217419	0.108758	-2.69242	0.0070936	0.0930221
Eme2	31.0872	34.2141	27.9603	-0.282079	0.115615	-2.69227	0.00709665	0.0930221
Dnajc5	120.737	105.367	136.106	0.36625	0.0738637	2.69128	0.00711789	0.0930221
Fnip2	16.0434	13.143	18.9439	0.495852	0.137257	2.69127	0.00711809	0.0930221
Tmsb15b1	14.4946	17.4708	11.5185	-0.561184	0.323314	-2.69124	0.00711867	0.0930221
Trak2	50.2809	40.9214	59.6403	0.53259	0.100303	2.69124	0.0071187	0.0930221
Kpna6	37.8819	31.3419	44.422	0.489986	0.0748327	2.69107	0.00712231	0.0930221
Mettl7a1	43.7413	44.3303	43.1523	-0.0379865	0.0862098	-2.69106	0.00712252	0.0930221
Gabarap	181.855	183.917	179.792	-0.0325502	0.121986	-2.69099	0.00712396	0.0930221
Zfp189	20.7754	17.181	24.3698	0.480683	0.134511	2.69086	0.00712679	0.0930221
Zfp867	7.52585	6.23887	8.81282	0.438903	0.132912	2.69082	0.00712775	0.0930221
N4bp2l2	34.4765	31.1804	37.7726	0.268856	0.117699	2.69065	0.00713132	0.0930221
Nrbf2	28.0888	29.3077	26.87	-0.120972	0.117095	-2.69058	0.00713278	0.0930221
Ppp1r1b	32.8963	35.7238	30.0689	-0.241246	0.122048	-2.69047	0.00713518	0.0930221
Bex4	47.497	51.3706	43.6234	-0.230956	0.159978	-2.69043	0.00713599	0.0930221
Nceh1	45.9208	40.104	51.7377	0.359558	0.0821537	2.69016	0.0071418	0.0930477
Slc24a2	84.5297	66.9489	102.111	0.601671	0.143131	2.68782	0.00719207	0.0936521
Smc5	26.7865	23.5932	29.9797	0.333063	0.117241	2.68702	0.00720936	0.0937798
Fndc4	91.8863	97.7178	86.0549	-0.181384	0.109308	-2.68684	0.00721309	0.0937798
Gsk3b	45.5361	39.8554	51.2167	0.353983	0.0933121	2.68682	0.00721353	0.0937798
Bmpr2	27.5172	22.4608	32.5737	0.51708	0.14796	2.68644	0.00722189	0.0937917
Gpc3	7.93682	8.80585	7.0678	-0.281466	0.175593	-2.68642	0.00722221	0.0937917
Zfp322a	20.1331	16.6179	23.6483	0.484445	0.110046	2.68591	0.00723323	0.0938842
Aebp2	39.321	32.5193	46.1226	0.49143	0.0891981	2.68542	0.00724397	0.0938863
Parpbp	0.201186	0.0712116	0.331161	0.313442	0.979076	2.68525	0.00724766	0.0938863
Ptp4a1	63.3669	55.5598	71.174	0.351702	0.0901178	2.68498	0.00725336	0.0938863
Vmn1r26	1.98349	1.3219	2.64508	0.650647	0.320173	2.68492	0.00725469	0.0938863
Uqcrfs1	153.929	160.937	146.921	-0.130611	0.111223	-2.6849	0.00725518	0.0938863
Pura	34.617	26.9118	42.3223	0.634236	0.193023	2.68483	0.00725672	0.0938863
Ndufv1	197.76	203.732	191.788	-0.0867228	0.106097	-2.68399	0.007275	0.0940444
Glmp	53.9632	57.3296	50.5967	-0.176948	0.105888	-2.68391	0.00727674	0.0940444
Ralgapb	34.2644	29.9591	38.5698	0.354036	0.089684	2.68325	0.00729099	0.0941782
Rnf212	0.269354	0	0.538707	0.621719	1.81234	2.68294	0.00729791	0.0942172
Etnk1	122.607	107.509	137.705	0.354209	0.0809665	2.68224	0.00731317	0.0943485
Timm23	123.183	127.501	118.864	-0.10039	0.111498	-2.68207	0.00731684	0.0943485
Tyr	0.0664197	0.0167318	0.116108	0.134537	0.989628	2.68193	0.00731981	0.0943485
Cmas	81.1239	84.6015	77.6463	-0.122257	0.0959589	-2.68121	0.00733564	0.0943633
Gpr137c	18.1005	15.042	21.1591	0.466046	0.121705	2.68121	0.0073357	0.0943633
Etnk2	1.78036	2.20677	1.35394	-0.446043	0.356343	-2.68099	0.00734056	0.0943633
Tmem191c	103.114	113.557	92.6704	-0.290401	0.174091	-2.68078	0.00734514	0.0943633
Lrp8	40.083	33.7596	46.4063	0.447668	0.0938305	2.68073	0.00734628	0.0943633
Atrx	92.5177	77.2561	107.779	0.475129	0.134136	2.68065	0.007348	0.0943633
Grm5	83.3735	68.8022	97.9448	0.503352	0.111682	2.68063	0.00734832	0.0943633
Maml3	4.78392	4.02774	5.5401	0.379403	0.142557	2.67992	0.00736387	0.0945128
Rock1	12.3708	10.0771	14.6645	0.499914	0.151516	2.67822	0.00740153	0.0949457
Chd3	344.99	315.069	374.912	0.250156	0.0804743	2.67724	0.0074231	0.0951717
Tpd52l2	79.1655	80.1618	78.1691	-0.0358641	0.0929843	-2.67672	0.00743471	0.09527
Tmtc3	7.47479	5.72174	9.22784	0.605594	0.165956	2.67566	0.00745831	0.0955218
Fam199x	2.819	2.37433	3.26367	0.337492	0.117683	2.67519	0.00746871	0.0956042
Ppan	26.7938	29.1565	24.4312	-0.245872	0.148426	-2.67399	0.0074955	0.0958963
Ppp1r16b	77.3837	65.7659	89.0015	0.430837	0.116352	2.6735	0.00750649	0.0959477
Zfp981	0.0607658	0	0.121532	0.16547	1.68697	2.67345	0.00750746	0.0959477
Snrpa	107.336	111.088	103.584	-0.0999689	0.107852	-2.67227	0.00753404	0.0962365
Mrpl33	122.71	131.522	113.899	-0.205861	0.117081	-2.67167	0.0075475	0.096344
Mospd2	11.5805	8.85063	14.3104	0.636227	0.166635	2.67154	0.00755045	0.096344
Pet100	54.3276	58.6375	50.0176	-0.225224	0.218441	-2.67129	0.00755593	0.096363
Rps4l	47.9136	52.6996	43.1275	-0.283231	0.182788	-2.67105	0.00756143	0.0963823
Exosc4	22.7914	24.3041	21.2787	-0.183706	0.142693	-2.67063	0.00757091	0.0964522
Kbtbd11	122.492	103.887	141.097	0.43805	0.101856	2.66944	0.00759775	0.0967021
B630019K06Rik	23.968	25.4376	22.4984	-0.170033	0.122972	-2.66941	0.00759854	0.0967021
Klhl23	33.2362	27.7589	38.7136	0.465627	0.0795197	2.6692	0.00760313	0.0967096
Armc5	6.36217	6.79468	5.92966	-0.169704	0.135922	-2.66859	0.00761697	0.0968345
Zc3h13	43.9714	40.2382	47.7046	0.240076	0.112997	2.66765	0.00763839	0.0970557
Tbc1d23	25.9863	22.3274	29.6453	0.393643	0.0898082	2.66716	0.00764945	0.0971451
Nsmce4a	64.5246	66.6664	62.3827	-0.0943488	0.0896841	-2.66693	0.00765474	0.0971613
Tbc1d17	73.5402	80.4637	66.6168	-0.268777	0.0967258	-2.66649	0.0076648	0.0972378
Iws1	18.1086	14.9296	21.2877	0.48454	0.099336	2.66543	0.00768892	0.0974209
Anapc1	45.0117	38.0041	52.0194	0.442895	0.113991	2.66534	0.007691	0.0974209
Kat2b	7.87553	7.63104	8.12001	0.0795016	0.192632	2.66533	0.00769134	0.0974209
Zfp157	18.9926	16.3355	21.6498	0.385768	0.12412	2.66378	0.00772685	0.0978091
Map9	41.4968	34.3181	48.6755	0.492127	0.146052	2.66355	0.00773217	0.0978091
Gps2	67.9912	74.2831	61.6994	-0.263874	0.130726	-2.66346	0.00773414	0.0978091
Tnpo1	22.2774	18.9427	25.6121	0.416219	0.106573	2.66263	0.00775334	0.0980006
Fibp	57.5992	62.542	52.6565	-0.243958	0.135952	-2.66217	0.00776379	0.0980813
Trove2	15.361	12.2286	18.4934	0.559325	0.17524	2.66158	0.00777743	0.0982023
Ksr2	95.5119	80.5818	110.442	0.449973	0.121783	2.66086	0.00779411	0.0983615
Ctla2b	0.619017	0.20889	1.02914	0.747189	0.814174	2.65985	0.00781751	0.0985651
Tubg2	37.1928	39.5444	34.8412	-0.177881	0.129895	-2.65981	0.00781842	0.0985651
Tanc1	75.2779	64.5824	85.9734	0.407266	0.097265	2.65915	0.00783373	0.0987066
Cdpf1	25.6381	30.6516	20.6247	-0.549598	0.235694	-2.65891	0.00783945	0.0987158
Ppm1k	29.5727	24.0992	35.0462	0.522206	0.114897	2.65856	0.0078475	0.0987158
Dda1	87.3826	88.936	85.8292	-0.0507191	0.0906428	-2.65845	0.00785014	0.0987158
Kti12	18.2993	19.5281	17.0706	-0.183954	0.132932	-2.65834	0.0078526	0.0987158
Secisbp2l	42.0684	35.6045	48.5324	0.43635	0.0918645	2.65824	0.0078549	0.0987158
Heyl	0.780642	0.964877	0.596407	-0.299611	0.434405	-2.65781	0.00786496	0.0987164
Gxylt1	5.80435	4.68902	6.91968	0.477262	0.147369	2.65731	0.0078768	0.0987164
Ankhd1	57.9552	51.6652	64.2452	0.309021	0.105055	2.65727	0.00787759	0.0987164
Cldn5	17.4992	20.423	14.5753	-0.459899	0.245633	-2.65726	0.00787779	0.0987164
Midn	17.7188	21.1452	14.2923	-0.534189	0.131818	-2.65717	0.00787986	0.0987164
Vmn2r87	0.962704	0.477681	1.44773	0.728107	0.550595	2.65705	0.00788268	0.0987164
Ankzf1	36.0754	37.5333	34.6175	-0.11352	0.108322	-2.65702	0.00788357	0.0987164
Rrm2b	22.703	20.3301	25.0759	0.289825	0.109078	2.65626	0.00790129	0.0988869
Xpo1	50.8411	44.0227	57.6594	0.381709	0.0858221	2.65561	0.00791639	0.0990247
Mpdu1	64.051	66.9518	61.1503	-0.128752	0.116915	-2.65477	0.00793628	0.099222
Rictor	16.263	13.7682	18.7577	0.419926	0.116425	2.65435	0.00794604	0.0992925
Grhpr	37.2018	41.4496	32.9541	-0.322165	0.134217	-2.654	0.0079543	0.0993444
Tulp4	60.5688	53.1154	68.0221	0.351018	0.0972462	2.65368	0.00796191	0.099388
Dyrk1a	40.4478	34.9903	45.9054	0.382147	0.102399	2.65252	0.00798938	0.0996794
Msl3l2	17.442	18.4511	16.4329	-0.15804	0.12176	-2.65213	0.00799868	0.0997439
Leo1	19.5237	20.9624	18.0849	-0.202601	0.134461	-2.6519	0.00800409	0.0997598
Spr	40.3742	42.9394	37.809	-0.179126	0.13357	-2.65124	0.00801961	0.0999016
Trim44	105.748	93.5513	117.945	0.331123	0.0813016	2.65103	0.00802476	0.0999142
Hecw2	3.26835	2.93089	3.6058	0.228593	0.154122	2.65035	0.00804091	0.100064
Emx1	20.4058	21.8512	18.9603	-0.195139	0.148985	-2.64942	0.00806298	0.100287
Caln1	30.8843	26.9621	34.8064	0.356744	0.0971544	2.64852	0.00808454	0.100503
Abhd2	27.8028	23.9052	31.7003	0.392856	0.0980404	2.6477	0.00810423	0.10051
Trmt2a	41.01	42.3028	39.7172	-0.0888199	0.102676	-2.64767	0.00810481	0.10051
Ahsa1	166.215	170.049	162.381	-0.066166	0.0905816	-2.64763	0.00810575	0.10051
Snx13	26.6927	22.7484	30.637	0.413785	0.106115	2.64763	0.00810577	0.10051
Prickle4	14.5157	16.8163	12.2152	-0.431003	0.294213	-2.64752	0.0081084	0.10051
Zfp59	3.79016	3.08508	4.49523	0.427815	0.147921	2.64745	0.00811008	0.10051
Olfr1226	0.286384	0.112597	0.460171	0.392206	0.533663	2.64561	0.00815429	0.101006
Cyp46a1	167.169	173.524	160.815	-0.109082	0.104511	-2.64531	0.00816152	0.101023
Ide	18.7787	15.2526	22.3049	0.519963	0.121779	2.64509	0.00816688	0.101023
Comt	87.4052	89.0539	85.7566	-0.0538152	0.0888902	-2.64485	0.00817278	0.101023
Zfp644	34.4852	31.3362	37.6343	0.256732	0.108384	2.64481	0.00817374	0.101023
Tubb3	106.418	111.489	101.347	-0.136307	0.113362	-2.64469	0.00817656	0.101023
Smg1	35.5647	29.9647	41.1648	0.445412	0.12834	2.64413	0.00819006	0.101089
Pafah1b2	97.4031	92.1468	102.659	0.154271	0.061142	2.64412	0.00819032	0.101089
Srp54	12.9775	9.96873	15.9863	0.630977	0.609442	2.64354	0.00820449	0.101212
Pdxp	155.537	158.997	152.076	-0.0637966	0.083243	-2.643	0.0082176	0.101287
U2surp	49.3013	41.4482	57.1543	0.454182	0.123318	2.64294	0.00821889	0.101287
Get4	70.3082	72.998	67.6184	-0.10889	0.0950974	-2.64245	0.00823079	0.101382
Taldo1	137.967	142.45	133.484	-0.0931071	0.101291	-2.64205	0.00824055	0.10145
Bod1l	21.7261	17.1599	26.2923	0.58774	0.183063	2.6415	0.00825402	0.101503
Reep6	8.18145	8.96104	7.40186	-0.245587	0.184896	-2.64146	0.00825504	0.101503
Ak2	28.3939	30.1817	26.6061	-0.17571	0.137681	-2.64136	0.00825749	0.101503
Fam168b	128.574	115.425	141.722	0.293802	0.0578137	2.64087	0.00826924	0.101596
Tmem164	9.28031	7.48893	11.0717	0.507972	0.13655	2.63999	0.00829096	0.101811
Zzz3	30.4223	26.6973	34.1473	0.343667	0.0976217	2.63974	0.00829685	0.101831
Calm2	2345.21	2386.95	2303.46	-0.0513439	0.0852042	-2.63953	0.00830205	0.101844
Lysmd3	6.39888	5.7291	7.06866	0.261915	0.18201	2.63898	0.00831562	0.101957
Svbp	31.9168	35.944	27.8897	-0.354786	0.21391	-2.63881	0.00831977	0.101957
Nos1ap	67.9981	56.2957	79.7006	0.494152	0.103213	2.63815	0.00833587	0.102025
Gm9794	199.481	211.872	187.089	-0.178573	0.17693	-2.63804	0.00833874	0.102025
Med13	22.1203	18.2795	25.961	0.483806	0.140172	2.63754	0.00835109	0.102025
Plekha2	43.5981	36.6845	50.5116	0.450925	0.122468	2.63749	0.00835231	0.102025
Josd2	88.575	96.3354	80.8145	-0.250607	0.161725	-2.63746	0.00835305	0.102025
Polr3h	38.6224	38.35	38.8948	0.0198356	0.099205	-2.63745	0.00835313	0.102025
Nedd4l	109.26	95.1047	123.416	0.372495	0.101749	2.63738	0.00835487	0.102025
Gtf3c4	15.6692	14.3264	17.012	0.232939	0.0764549	2.63699	0.00836448	0.102091
Pltp	25.5554	28.2211	22.8897	-0.29062	0.184747	-2.63601	0.00838881	0.102336
Rnf220	143.758	147.176	140.339	-0.0681501	0.0814634	-2.63479	0.00841905	0.102653
Lfng	14.3179	16.2332	12.4025	-0.36269	0.164287	-2.63408	0.00843657	0.102815
Olfr497	4.16491	4.83629	3.49352	-0.377207	0.237486	-2.63333	0.00845532	0.102948
Sfmbt1	12.0811	10.0895	14.0726	0.442742	0.133801	2.6333	0.00845606	0.102948
Thoc2	55.9871	45.3715	66.6028	0.543846	0.148594	2.63293	0.0084652	0.103008
Ap5m1	13.2284	12.0614	14.3953	0.237175	0.101824	2.63249	0.00847621	0.10301
Sbds	66.5525	68.9613	64.1437	-0.102931	0.0937091	-2.63246	0.00847701	0.10301
Usp21	52.3009	53.6742	50.9277	-0.0743559	0.11559	-2.63241	0.00847823	0.10301
Gm8847	0.512243	0.0575036	0.966982	0.895321	1.43063	2.6322	0.00848344	0.103022
Papd5	24.3934	22.4184	26.3684	0.224869	0.0840585	2.63166	0.00849681	0.10309
Foxd1	0.383939	0.545648	0.22223	-0.338696	0.551374	-2.6315	0.00850098	0.10309
Cirbp	135	145.805	124.194	-0.22973	0.165747	-2.63146	0.00850186	0.10309
Gm45716	11.2208	13.2748	9.16668	-0.489626	0.241539	-2.6312	0.00850845	0.103118
Trappc3	98.6753	100.588	96.7623	-0.0553839	0.0942942	-2.62981	0.00854329	0.103488
Mfap3l	16.6944	13.7162	19.6726	0.490314	0.137512	2.62909	0.00856137	0.103587
Dennd4a	19.4934	16.0736	22.9131	0.486029	0.124891	2.62905	0.00856237	0.103587
Olfr600	1.00309	0.510339	1.49584	0.724653	0.538369	2.62894	0.00856508	0.103587
Grin2a	61.2167	52.4389	69.9944	0.409814	0.108235	2.6285	0.00857623	0.103587
Nrxn1	165.679	142.358	189	0.406384	0.106079	2.62813	0.00858546	0.103587
[truncated: 22,428 more rows]

## Sheet: TableS2
Table S2. Differentially expressed genes in the DG of Sert heterozygous KO mice compared to wild-type mice
Symbol	ExpMean	Exp WT	Exp HKO	log2FC	lfcSE	Stat	p-value	padj
B430305J03Rik	0.433939	0.867878	0	-0.9014	3.02759	-7.68729	1.5028e-14	2.63207e-10
Fam205a3	0.348791	0.697582	0	-0.763481	3.02775	-7.64101	2.15531e-14	2.63207e-10
Gm4202	8.25727	14.8697	1.64481	-2.58504	0.472811	-7.20755	5.69684e-13	4.63798e-09
Gm7334	0.720845	0	1.44169	1.28788	1.08802	6.59752	4.18099e-11	2.55291e-07
Spry2	95.249	148.985	41.5134	-1.81882	0.303735	-6.39338	1.6226e-10	7.92608e-07
Olfr45	1.41577	0.89575	1.9358	0.630984	0.166248	6.30197	2.93887e-10	1.19632e-06
Gm37515	3.10687	1.9332	4.28054	0.848209	0.170424	6.18054	6.38833e-10	2.22898e-06
Gm47102	11.3219	7.70573	14.9381	0.872441	0.143844	6.08227	1.18493e-09	3.61761e-06
Vstm2l	62.6184	75.7053	49.5315	-0.602142	0.12212	-5.94295	2.79938e-09	7.5969e-06
Gm47626	7.00211	4.00187	10.0023	1.13727	0.21735	5.73813	9.5726e-09	2.33801e-05
Gm48216	45.1343	31.1982	59.0704	0.899674	0.140438	5.46457	4.64032e-08	0.000103032
Gm5891	0.212743	0	0.425486	0.511454	1.21029	5.33928	9.33188e-08	0.000189935
1810049J17Rik	14.5919	24.5722	4.61163	-2.18809	0.495505	-5.3137	1.0742e-07	0.000201817
Mrgprc2-ps	2.68757	1.28988	4.08525	1.15105	0.29989	5.29137	1.21402e-07	0.00021011
Gm42927	43.2419	25.3254	61.1585	1.2395	0.226358	5.28021	1.29039e-07	0.00021011
Gm48111	8.50094	4.75254	12.2493	1.20365	0.246246	5.22724	1.72063e-07	0.000262655
Ctcfl	2.03596	3.07601	0.995907	-1.03011	0.328714	-5.20185	1.97316e-07	0.000280362
Olfr1380	0.958441	0.405706	1.51118	0.837069	0.339319	5.19328	2.06621e-07	0.000280362
Slc6a4	4.91766	0.247705	9.58761	3.08503	1.01169	5.07482	3.87866e-07	0.000498591
Egr4	15.022	17.2759	12.768	-0.408631	0.105102	-5.04758	4.47449e-07	0.000546424
Olfr839-ps1	0.903992	0.509387	1.2986	0.606792	0.252243	5.00845	5.48698e-07	0.000638162
Pura	39.3784	26.9118	51.845	0.920894	0.177549	4.85291	1.21663e-06	0.00135068
Ube3a	126.893	67.5705	186.216	1.44904	0.178401	4.81782	1.45136e-06	0.00154121
Cybb	0.647731	0.269902	1.02556	0.673603	0.467625	4.74631	2.07163e-06	0.00210823
Vgf	86.1456	97.5048	74.7863	-0.378258	0.118111	-4.72482	2.30323e-06	0.00219123
Rps27	303.096	462.926	143.266	-1.68516	0.398457	-4.72224	2.33262e-06	0.00219123
Gm48541	2.54055	1.60859	3.47251	0.777812	0.216649	4.65416	3.25304e-06	0.00287627
Gm47678	2.54675	1.4792	3.61429	0.896231	0.260089	4.65137	3.2974e-06	0.00287627
Gm47476	1.58386	0.798752	2.36897	0.905311	0.320851	4.58525	4.53454e-06	0.00374579
Foxn3	16.4829	13.0429	19.9229	0.575238	0.0963253	4.57243	4.82102e-06	0.00374579
Zfp488	4.90554	3.32968	6.48139	0.789047	0.192583	4.56554	4.98206e-06	0.00374579
B430218F22Rik	2.34954	3.62676	1.07231	-1.15876	0.41101	-4.55901	5.13949e-06	0.00374579
Vmn1r218	1.63904	1.05538	2.22269	0.648861	0.218084	4.55189	5.31658e-06	0.00374579
Gm5464	0.645193	0.314403	0.975984	0.588163	0.377834	4.55149	5.32664e-06	0.00374579
Il4	59.0126	36.9091	81.1162	1.11512	0.206073	4.54988	5.36777e-06	0.00374579
Olfr90	3.03895	1.85632	4.22158	0.870327	0.238371	4.52037	6.17305e-06	0.00418807
Gm48415	30.8709	22.062	39.6797	0.818789	0.16746	4.51032	6.47297e-06	0.00427286
Nipal2	9.48436	7.06471	11.904	0.678125	0.149131	4.5045	6.65298e-06	0.00427612
Pcsk1n	287.596	346.578	228.615	-0.598124	0.153419	-4.49255	7.03763e-06	0.00440736
Stx1a	55.2698	62.9464	47.5932	-0.396109	0.127493	-4.4684	7.8806e-06	0.00478832
Adrb1	14.5576	16.1407	12.9744	-0.294639	0.0919011	-4.46333	8.06973e-06	0.00478832
Arid4b	28.3056	21.7238	34.8875	0.659279	0.128564	4.45901	8.23409e-06	0.00478832
Rbm27	14.8575	11.9916	17.7235	0.527268	0.109755	4.44768	8.68027e-06	0.00485038
Pigo	19.2901	20.2248	18.3553	-0.133018	0.103418	-4.44626	8.73798e-06	0.00485038
Rock1	13.301	10.0771	16.5248	0.661808	0.144163	4.43727	9.1105e-06	0.00494478
Ergic2	53.8442	41.0781	66.6103	0.684175	0.0885183	4.36376	1.27848e-05	0.00665608
Cad	16.3442	19.2345	13.4538	-0.485363	0.082538	-4.36335	1.28085e-05	0.00665608
Pabpc1l2b-ps	105.14	113.174	97.106	-0.218821	0.0942896	-4.34647	1.38346e-05	0.00703948
Mtdh	81.1655	60.9232	101.408	0.725775	0.125326	4.3404	1.4222e-05	0.00708897
Srebf1	33.2034	38.7792	27.6276	-0.474605	0.0879065	-4.33392	1.46475e-05	0.00715503
Nfia	26.6868	19.6244	33.7491	0.752623	0.149567	4.32944	1.49491e-05	0.00715916
Rpl23a-ps2	1.49335	0	2.98671	1.9952	1.32588	4.32209	1.54556e-05	0.00724986
Nucks1	70.927	54.7603	87.0938	0.659802	0.133079	4.31818	1.57322e-05	0.00724986
Ppig	52.0033	37.8881	66.1186	0.787384	0.171322	4.30637	1.65953e-05	0.00728173
Gm18259	0.516372	0.0917686	0.940975	0.830114	0.735854	4.30502	1.66969e-05	0.00728173
Cwf19l2	10.3887	7.55579	13.2215	0.733105	0.156801	4.30353	1.68099e-05	0.00728173
Gm13835	30.7774	40.8866	20.6683	-0.950903	0.279764	-4.30112	1.69939e-05	0.00728173
Olfr552	1.78875	1.09779	2.47971	0.730097	0.252081	4.29656	1.73471e-05	0.00730492
Ptp4a2	78.5518	65.4235	91.68	0.480565	0.0961158	4.2903	1.7843e-05	0.0073864
Fzr1	47.3197	53.1895	41.45	-0.352247	0.0887247	-4.28152	1.85618e-05	0.00755589
Gm48132	11.7132	7.98312	15.4433	0.872212	0.203939	4.27686	1.89547e-05	0.00758932
Nfib	88.3565	67.2314	109.482	0.695298	0.139494	4.27107	1.94536e-05	0.00766348
Vmn1r81	1.95025	1.2284	2.6721	0.720597	0.246104	4.26354	2.01211e-05	0.00780059
Il33	19.723	15.8271	23.6188	0.548977	0.111969	4.25748	2.06743e-05	0.00788982
Ddx50	78.05	68.7177	87.3823	0.342232	0.0651071	4.25227	2.11618e-05	0.00794485
Gm10273	0.543997	0	1.08799	1.06212	1.49345	4.24904	2.1469e-05	0.00794485
Eif2s2	60.2173	48.9639	71.4707	0.53651	0.110544	4.23922	2.24295e-05	0.00816005
Gm48260	1.47601	0.917322	2.0347	0.662461	0.252886	4.23634	2.27188e-05	0.00816005
Gm48793	1.71984	0.861598	2.57808	0.942643	0.352263	4.22288	2.412e-05	0.00833836
Plvap	7.73784	9.60035	5.87533	-0.624611	0.189489	-4.22193	2.42223e-05	0.00833836
AC123061.1	1.74159	0.413325	3.06985	1.52588	0.654026	4.21881	2.45593e-05	0.00833836
Slc32a1	30.3838	35.3516	25.416	-0.460609	0.134932	-4.21861	2.45808e-05	0.00833836
Nsmce3	11.9849	13.1974	10.7724	-0.270214	0.0886019	-4.21315	2.51828e-05	0.00842556
Sgms1	17.2623	14.8398	19.6849	0.385023	0.0862003	4.20108	2.65647e-05	0.00876777
Gtf2a1	21.5822	18.4078	24.7566	0.408309	0.0887412	4.18633	2.83501e-05	0.00923229
Ubxn7	10.4778	8.88796	12.0677	0.402259	0.0880302	4.17682	2.95611e-05	0.00942277
Pgp	98.7152	112.202	85.2286	-0.392658	0.125522	-4.1757	2.97066e-05	0.00942277
Rc3h2	27.8883	21.7251	34.0515	0.625189	0.128541	4.1702	3.04328e-05	0.00949897
Gm48391	2.36749	1.65193	3.08305	0.622605	0.220761	4.16569	3.10414e-05	0.00949897
Slc22a17	564.837	622.435	507.238	-0.294737	0.0979866	-4.16105	3.16782e-05	0.00949897
Gm47853	3.09075	1.74553	4.43596	0.98545	0.301683	4.16059	3.17431e-05	0.00949897
Zbtb44	9.61194	8.16946	11.0544	0.394652	0.101325	4.15952	3.18914e-05	0.00949897
Ktn1	53.9256	45.6975	62.1536	0.435521	0.080794	4.14265	3.4331e-05	0.0101024
Olfr893	0.192153	0.0271082	0.357197	0.402042	0.824038	4.13451	3.55713e-05	0.0103428
Ptp4a1	65.2521	55.5598	74.9444	0.425166	0.0913486	4.0979	4.16923e-05	0.0119489
H1fx	77.5685	90.8228	64.3141	-0.491459	0.149215	-4.09302	4.25783e-05	0.0119489
Gm47951	5.01063	3.35193	6.66934	0.817449	0.224096	4.08431	4.42085e-05	0.0119489
Reep3	13.2591	10.6392	15.8789	0.536227	0.10013	4.08266	4.4524e-05	0.0119489
Coro1a	140.455	162.175	118.736	-0.446568	0.105314	-4.0818	4.46889e-05	0.0119489
U2af1l4	96.9758	115.074	78.878	-0.539169	0.167218	-4.08176	4.4696e-05	0.0119489
Vmn1r18	0.532806	0.345629	0.719983	0.354114	0.237689	4.08086	4.48692e-05	0.0119489
Uqcrq	582.208	719.607	444.808	-0.69279	0.217191	-4.08014	4.50089e-05	0.0119489
Bod1l	23.2147	17.1599	29.2696	0.737113	0.170534	4.07382	4.6248e-05	0.0121458
Gm21147	6.61028	4.19783	9.02273	0.947294	0.225355	4.07008	4.69976e-05	0.0122114
Camk2n2	86.9515	101.109	72.7941	-0.468531	0.145138	-4.06574	4.78809e-05	0.0123099
Jund	175.868	199.413	152.322	-0.386409	0.119334	-4.06142	4.87746e-05	0.012355
Arf6	36.3824	41.2206	31.5443	-0.375542	0.122461	-4.05974	4.91266e-05	0.012355
Slc7a10	23.4193	25.95	20.8887	-0.300103	0.0973282	-4.05763	4.95737e-05	0.012355
Cep290	12.7477	10.3673	15.128	0.504672	0.168799	4.04941	5.13465e-05	0.0125429
Olfr635	2.04182	1.28958	2.79405	0.728653	0.257023	4.04937	5.1355e-05	0.0125429
Mycn	8.44773	9.9091	6.98637	-0.44992	0.148498	-4.04235	5.29182e-05	0.0127968
Rabac1	322.615	385.137	260.094	-0.564542	0.172812	-4.03461	5.46927e-05	0.0130962
Olfr1307	1.38513	0.938621	1.83163	0.546603	0.221085	4.03142	5.54413e-05	0.0131466
Tcf4	265.589	186.174	345.005	0.886417	0.211725	4.02778	5.6306e-05	0.0132232
Gm8603	0.263377	0	0.526753	0.610467	1.47616	4.00957	6.08287e-05	0.0141493
Csn2	0.057218	0	0.114436	0.156314	1.34007	4.00551	6.18836e-05	0.0142156
Carmil2	36.5337	41.6347	31.4328	-0.394575	0.124191	-4.00401	6.22776e-05	0.0142156
Josd2	84.5822	96.3354	72.8289	-0.398778	0.146312	-4.00128	6.30015e-05	0.0142477
Selenow	1153	1351.63	954.383	-0.501614	0.170957	-3.99102	6.57897e-05	0.0147417
Purb	115.718	88.9958	142.441	0.672526	0.152497	3.9865	6.7054e-05	0.0148884
Vmn1r76	1.28396	0.809175	1.75875	0.608682	0.262109	3.98098	6.86318e-05	0.0151015
Ano8	39.9347	44.3132	35.5562	-0.309815	0.102772	-3.97538	7.02681e-05	0.0153141
Rell2	61.1205	68.2676	53.9733	-0.333451	0.115621	-3.97337	7.08637e-05	0.0153141
Chadl	16.4083	19.465	13.3517	-0.51193	0.162788	-3.97131	7.14791e-05	0.0153141
Zfp580	32.916	38.6078	27.2241	-0.488853	0.164257	-3.96828	7.23947e-05	0.0153284
Dock6	8.77734	10.0942	7.46047	-0.390999	0.126647	-3.96694	7.28012e-05	0.0153284
Mllt3	17.7957	14.522	21.0694	0.507733	0.151218	3.96288	7.40505e-05	0.0153829
Gm6345	1.65826	2.23705	1.07948	-0.638457	0.318757	-3.95854	7.54098e-05	0.0153829
Bbc3	25.2202	30.027	20.4135	-0.535005	0.141976	-3.95534	7.64254e-05	0.0153829
Tmem160	66.5216	80.2383	52.805	-0.594421	0.194427	-3.95326	7.7093e-05	0.0153829
Sac3d1	19.574	22.8029	16.3451	-0.456609	0.147821	-3.95318	7.71205e-05	0.0153829
Arid4a	32.0205	24.6812	39.3598	0.652205	0.114338	3.94203	8.07947e-05	0.0153829
Ssbp4	303.878	343.344	264.413	-0.375612	0.136118	-3.9402	8.14128e-05	0.0153829
BC005561	6.57774	4.33438	8.8211	0.880564	0.240546	3.94012	8.14402e-05	0.0153829
Arhgdig	40.2626	46.7565	33.7687	-0.45791	0.151091	-3.9397	8.15845e-05	0.0153829
Tbl1xr1	26.6428	22.5166	30.7689	0.433934	0.111133	3.93909	8.17898e-05	0.0153829
Akt1s1	106.049	118.327	93.7712	-0.332405	0.114652	-3.93883	8.18795e-05	0.0153829
Klf6	8.57011	7.01633	10.1239	0.472649	0.122034	3.93874	8.19092e-05	0.0153829
Gm42857	96.8906	63.5788	130.202	1.02266	0.197576	3.93869	8.1929e-05	0.0153829
Rnf168	17.169	13.2199	21.1181	0.637312	0.156301	3.9375	8.23353e-05	0.0153829
Olfr161	1.699	1.11526	2.28274	0.634066	0.245064	3.937	8.25076e-05	0.0153829
Cebpz	23.2169	19.7975	26.6362	0.410149	0.0884265	3.93282	8.39566e-05	0.0154785
D130040H23Rik	25.3755	19.9064	30.8445	0.607104	0.182897	3.93187	8.42877e-05	0.0154785
Rnf187	371.406	399.583	343.228	-0.218737	0.08082	-3.92816	8.55988e-05	0.015602
Mapre1	33.6072	25.8912	41.3232	0.654318	0.0894199	3.91884	8.89774e-05	0.0160977
Zfp40	15.6455	11.9706	19.3204	0.647684	0.126455	3.91687	8.97044e-05	0.0161099
Mpv17l2	49.6821	57.3199	42.0443	-0.438167	0.147066	-3.91083	9.19799e-05	0.0163979
Gm48082	5.71186	3.90392	7.5198	0.796885	0.221766	3.9004	9.60338e-05	0.0168821
Tmem161b	29.8177	24.5453	35.0901	0.498545	0.0847197	3.90029	9.60779e-05	0.0168821
Maf	9.18552	7.51188	10.8592	0.478453	0.125682	3.89698	9.74e-05	0.0169921
Esf1	27.0109	21.0094	33.0125	0.627948	0.159438	3.8937	9.87274e-05	0.0171016
Mospd3	30.6028	34.5472	26.6585	-0.362013	0.131968	-3.88652	0.000101692	0.017491
Alkbh5	26.0132	28.9257	23.1008	-0.312304	0.106715	-3.87942	0.000104708	0.0178838
Gm48861	5.95468	3.9552	7.95415	0.853614	0.238535	3.87581	0.000106272	0.0179666
Zfp91	49.9216	41.623	58.2202	0.474455	0.106508	3.87339	0.000107333	0.0179666
Nkiras2	10.1614	12.0457	8.27711	-0.491826	0.171945	-3.87324	0.0001074	0.0179666
Trnp1	111.701	118.676	104.725	-0.178814	0.100238	-3.86963	0.000108999	0.0181102
Uchl1	732.871	838.252	627.49	-0.417213	0.140784	-3.86656	0.00011038	0.0182157
Reep6	7.92226	8.96104	6.88348	-0.337463	0.151536	-3.8647	0.000111228	0.0182324
Rtkn	57.0928	62.9365	51.249	-0.291236	0.114622	-3.85916	0.000113776	0.0183871
Cox6a1	1291.29	1550.89	1031.69	-0.587613	0.20545	-3.85674	0.00011491	0.0183871
Slfn9	3.43424	2.39282	4.47566	0.690545	0.215023	3.85664	0.000114955	0.0183871
Thy1	493.35	542.19	444.509	-0.286004	0.100255	-3.85521	0.000115631	0.0183871
Pbrm1	25.5378	19.4916	31.5839	0.669123	0.144621	3.85456	0.000115936	0.0183871
Olfr1264	1.15858	0.750681	1.56649	0.551878	0.251527	3.85159	0.000117353	0.0184918
Lypla2	56.9334	64.2519	49.6149	-0.366458	0.129633	-3.8408	0.000122636	0.018992
Upf2	37.7143	33.7867	41.6418	0.29373	0.0955938	3.8404	0.000122832	0.018992
Klf7	9.45447	7.41736	11.4916	0.569515	0.143332	3.83991	0.000123079	0.018992
Prelid1	107.782	122.598	92.9664	-0.395443	0.122317	-3.83876	0.000123659	0.018992
Kif5b	73.0046	57.2847	88.7246	0.622387	0.142076	3.83726	0.000124415	0.018992
Pex6	48.6805	52.69	44.6709	-0.233377	0.102803	-3.83278	0.000126706	0.0192215
Gm1673	88.8596	116.852	60.8676	-0.929714	0.30135	-3.8268	0.00012982	0.0194623
Psmb5	220.673	258.251	183.095	-0.4939	0.16687	-3.82638	0.000130041	0.0194623
Tmem145	39.4298	45.5686	33.291	-0.441528	0.145439	-3.82399	0.00013131	0.0194623
Rsbn1l	21.0149	17.7965	24.2333	0.424861	0.131097	3.82291	0.000131884	0.0194623
Cd47	113.307	95.0664	131.548	0.464407	0.0989271	3.82218	0.000132277	0.0194623
Vmn1r26	2.19979	1.3219	3.07768	0.812446	0.297979	3.81782	0.000134636	0.0195875
Rab4b	76.4942	83.5742	69.4142	-0.264351	0.129408	-3.81634	0.000135445	0.0195875
Lifr	11.5793	9.89846	13.2601	0.387855	0.107274	3.81618	0.000135534	0.0195875
Jrkl	8.33227	6.93241	9.73213	0.436105	0.105865	3.81433	0.000136552	0.0196184
Yjefn3	53.1139	60.4938	45.7339	-0.395971	0.179396	-3.81094	0.000138441	0.0196932
Gm13889	67.6247	77.1418	58.1075	-0.402753	0.13721	-3.8105	0.000138685	0.0196932
Chchd10	209.527	249.909	169.145	-0.560398	0.179725	-3.80659	0.000140894	0.0198912
Set	187.855	163.616	212.093	0.372381	0.0634401	3.80199	0.000143537	0.0200551
Rlim	18.3097	15.0066	21.6128	0.498471	0.119973	3.80029	0.000144526	0.0200551
Tnnc1	17.1871	23.8213	10.553	-1.10331	0.35876	-3.79904	0.000145258	0.0200551
Gm47659	7.89209	4.11688	11.6673	1.30777	0.356789	3.79883	0.000145383	0.0200551
Acot7	218.21	239.509	196.911	-0.281238	0.10463	-3.7955	0.000147345	0.0200551
Fam173a	194.938	224.554	165.321	-0.439502	0.161391	-3.79545	0.000147377	0.0200551
Mdga2	13.8452	13.7416	13.9487	0.0201234	0.138668	3.79473	0.000147802	0.0200551
Ppdpf	137.034	158.185	115.884	-0.445627	0.16583	-3.7862	0.000152971	0.0206418
Gpaa1	51.7868	58.4826	45.0909	-0.367985	0.117204	-3.78211	0.000155503	0.0208682
Exoc6	27.2252	21.0462	33.4042	0.642055	0.152334	3.77789	0.000158161	0.020977
1110065P20Rik	100.88	119.134	82.6263	-0.522619	0.194259	-3.77502	0.000159998	0.020977
Armc5	6.097	6.79468	5.39932	-0.284571	0.11224	-3.77471	0.000160191	0.020977
Rbm12	10.4066	10.013	10.8002	0.099599	0.118166	3.77468	0.000160213	0.020977
Ubald1	115.637	131.666	99.6084	-0.399052	0.131784	-3.77407	0.000160608	0.020977
Scand1	123.396	152.586	94.2055	-0.689928	0.223604	-3.76625	0.000165719	0.0214574
Zfp457	4.46004	3.05284	5.86724	0.760796	0.307933	3.76576	0.000166043	0.0214574
Tmed5	19.0335	13.9693	24.0978	0.745556	0.172697	3.76189	0.000168634	0.0216428
Rnf19b	28.9555	31.0074	26.9036	-0.197951	0.0731462	-3.75992	0.000169966	0.0216428
Zfp58	9.58171	7.4589	11.7045	0.5868	0.153317	3.75967	0.000170137	0.0216428
Sox10	13.9425	15.6118	12.2732	-0.323692	0.122419	-3.75731	0.000171753	0.0217352
Nadk2	33.6858	28.2128	39.1588	0.459118	0.10916	3.75093	0.000176183	0.0221808
Foxp1	20.2664	18.3511	22.1817	0.260568	0.163779	3.74844	0.000177939	0.0222871
Sap30l	42.5319	47.3425	37.7213	-0.320165	0.120421	-3.74333	0.0001816	0.0226295
Obsl1	34.0848	36.6951	31.4745	-0.215071	0.111881	-3.74162	0.000182841	0.0226686
Mlf2	549.924	589.333	510.515	-0.206751	0.0904802	-3.73856	0.00018508	0.0228303
Rmnd5b	70.4621	73.9357	66.9885	-0.140363	0.094621	-3.73599	0.000186977	0.0229478
Rab3c	70.9659	53.6584	88.2735	0.707789	0.166056	3.7345	0.000188087	0.0229478
Ube2s	100.809	115.231	86.388	-0.411484	0.125133	-3.73218	0.00018983	0.0229478
Ppp5c	103.985	112.306	95.6635	-0.229183	0.0912952	-3.73195	0.00019	0.0229478
Thoc2	57.7443	45.3715	70.1172	0.616961	0.15044	3.73082	0.000190856	0.0229478
Zfp994	5.70691	4.48021	6.9336	0.533745	0.147654	3.72913	0.000192139	0.0229478
Rtn4rl2	97.2245	105.537	88.9119	-0.244774	0.113863	-3.7273	0.000193545	0.0229478
Atp5d	292.079	333.133	251.024	-0.406863	0.148794	-3.72671	0.000193993	0.0229478
Olfr607	2.79826	1.93176	3.66476	0.670038	0.230874	3.72607	0.000194489	0.0229478
Ncl	104.371	91.5928	117.15	0.351645	0.0836468	3.7232	0.000196717	0.023004
Gm47842	1.05439	0.547705	1.56107	0.726618	0.381027	3.72303	0.000196849	0.023004
Sec62	88.7258	73.4619	103.99	0.495674	0.128339	3.72151	0.000198033	0.0230322
Phb2	113.699	126.277	101.12	-0.317707	0.117226	-3.71611	0.000202311	0.0234182
Gm48836	86.6485	34.7527	138.544	1.9646	0.490944	3.71375	0.000204214	0.023527
Atxn1	17.8927	15.6373	20.1482	0.346114	0.095418	3.71106	0.000206395	0.0236373
AC132444.6	1.86273	0.84234	2.88312	1.07568	0.444634	3.71019	0.000207107	0.0236373
Gm20075	0.287072	0.0330252	0.541119	0.577103	1.05544	3.70602	0.000210544	0.0239167
Itih5	4.39362	3.28315	5.5041	0.602677	0.178363	3.70485	0.000211514	0.0239167
Ache	39.5196	42.3601	36.6791	-0.202603	0.131647	-3.69656	0.000218542	0.0245976
Ccdc88a	41.741	29.5728	53.9091	0.844797	0.20585	3.69107	0.000223316	0.0250195
Rgs17	17.4869	12.3181	22.6558	0.828802	0.180561	3.68685	0.000227047	0.0252439
Fbxo27	21.2873	22.0814	20.4932	-0.10285	0.148857	-3.68647	0.000227385	0.0252439
Ubb	2079.23	2311.1	1847.37	-0.322952	0.117568	-3.68204	0.000231379	0.0255128
Tomm40	81.3796	89.0274	73.7318	-0.268642	0.113072	-3.6786	0.000234517	0.0255128
Klc1	512.971	549.581	476.362	-0.205872	0.0807948	-3.67854	0.00023457	0.0255128
Tpgs1	87.8701	101.488	74.2528	-0.445632	0.172454	-3.67705	0.000235948	0.0255128
Adam15	103.986	118.604	89.368	-0.404387	0.102624	-3.67698	0.000236015	0.0255128
Cacng8	186.733	200.486	172.979	-0.211766	0.0935915	-3.67691	0.000236075	0.0255128
Gstp1	419.888	481.387	358.39	-0.424643	0.162804	-3.67444	0.000238368	0.0256472
Naa15	28.1116	22.4419	33.7814	0.569226	0.118593	3.67232	0.000240354	0.0256479
Eif5b	42.1244	31.7132	52.5356	0.710623	0.194056	3.6722	0.000240476	0.0256479
Elk4	39.1278	30.9066	47.3491	0.599637	0.111824	3.66705	0.000245361	0.0260265
Cers6	39.1505	33.9066	44.3943	0.379012	0.0811596	3.66623	0.000246156	0.0260265
Alg6	13.9257	11.9956	15.8557	0.375218	0.119336	3.66469	0.000247637	0.0260702
Begain	86.773	94.6893	78.8568	-0.260943	0.103955	-3.6598	0.000252417	0.0264044
Mypop	28.4806	31.6657	25.2954	-0.31297	0.106693	-3.65923	0.000252974	0.0264044
Rora	6.87791	5.46122	8.29461	0.524586	0.131148	3.65546	0.000256722	0.0266554
Olfr914	0.272689	0.136563	0.408815	0.309805	0.396005	3.65142	0.000260798	0.0266554
Rnf212	0.314279	0	0.628558	0.703595	1.39672	3.65132	0.000260893	0.0266554
Eif3g	112.047	124.748	99.345	-0.325571	0.129197	-3.65059	0.00026164	0.0266554
Zc3h6	11.0208	8.54088	13.5007	0.603923	0.167462	3.65045	0.000261786	0.0266554
Nabp2	130.905	146.005	115.806	-0.331749	0.117867	-3.65031	0.000261927	0.0266554
Ier5	28.5762	31.4005	25.752	-0.276368	0.10192	-3.6478	0.000264499	0.0268054
Cartpt	4.70283	7.44078	1.96489	-1.5094	0.55494	-3.64595	0.000266405	0.0268871
Ntm	69.9109	55.801	84.0207	0.581898	0.137205	3.64448	0.000267928	0.0269295
AC116797.2	0.143245	0.0347682	0.251721	0.274606	0.771503	3.64211	0.000270415	0.0270681
Usp19	121.633	127.813	115.452	-0.145543	0.0809709	-3.64079	0.000271802	0.0270959
Ndufs7	266.265	319.445	213.085	-0.581896	0.200948	-3.63646	0.000276412	0.0273576
Suz12	26.1918	21.3741	31.0095	0.516671	0.109743	3.63518	0.000277785	0.0273576
Aip	102.301	113.408	91.194	-0.311441	0.116992	-3.63345	0.000279652	0.0273576
Cdk2ap1	88.4033	95.152	81.6546	-0.218222	0.112131	-3.63154	0.000281733	0.0273576
Gm47056	3.82589	2.38961	5.26217	0.885541	0.291932	3.63113	0.000282184	0.0273576
Cox8a	1339.02	1592.32	1085.73	-0.552047	0.212066	-3.63109	0.000282226	0.0273576
Krtcap2	64.5006	76.6973	52.3039	-0.543624	0.213005	-3.63105	0.000282268	0.0273576
Clec12a	1.57352	0.918086	2.22896	0.751404	0.297394	3.62424	0.000289814	0.027978
Spns1	79.2575	86.5111	72.0038	-0.261493	0.102503	-3.62	0.000294603	0.0283017
Ubxn4	61.3331	50.7889	71.8772	0.492824	0.0821225	3.61824	0.000296616	0.0283017
Efs	7.57732	8.96489	6.18976	-0.47091	0.127166	-3.61821	0.000296644	0.0283017
Igsf21	10.4928	12.168	8.81761	-0.423593	0.157618	-3.61714	0.000297876	0.0283087
Bax	123.801	142.023	105.579	-0.424317	0.1713	-3.61572	0.000299519	0.0283274
Hgs	25.3562	27.8838	22.8286	-0.277566	0.105315	-3.61496	0.000300393	0.0283274
Tbcc	35.5847	42.2272	28.9422	-0.529759	0.181892	-3.60903	0.00030735	0.0287624
Tubb4a	273.613	298.231	248.994	-0.259366	0.101328	-3.60902	0.000307362	0.0287624
Rnf208	175.472	199.348	151.597	-0.392775	0.13594	-3.60592	0.000311053	0.0289968
Dio2	18.986	15.5197	22.4524	0.505553	0.126994	3.6049	0.000312271	0.0289996
Pygo1	23.1412	17.9459	28.3365	0.630807	0.160148	3.60238	0.000315311	0.0290793
Rgs16	3.01188	3.53537	2.48839	-0.378658	0.168193	-3.60222	0.00031551	0.0290793
Sh3bgrl	68.8009	57.264	80.3378	0.48132	0.115526	3.60068	0.000317382	0.0291332
Lin7b	310.509	358.034	262.985	-0.443668	0.184283	-3.59952	0.000318805	0.0291332
Gria2	405.76	324.562	486.959	0.583827	0.147637	3.59711	0.000321772	0.0291332
Them6	47.5639	55.2232	39.9047	-0.458898	0.158469	-3.59636	0.000322699	0.0291332
Ypel3	443.958	521.578	366.339	-0.508533	0.166751	-3.59437	0.000325182	0.0291332
Rusc1	66.6431	72.1295	61.1567	-0.234542	0.0887103	-3.59379	0.000325908	0.0291332
Sbno1	53.1634	47.0526	59.2742	0.326927	0.087797	3.59335	0.000326457	0.0291332
Cope	135.935	152.829	119.04	-0.357821	0.137906	-3.59209	0.000328039	0.0291332
Mrpl1	11.3107	9.53204	13.0893	0.419817	0.0966225	3.59185	0.000328336	0.0291332
Phf14	44.988	36.6338	53.3422	0.530046	0.106626	3.59122	0.000329136	0.0291332
Bbx	8.73045	7.01738	10.4435	0.513328	0.14514	3.5894	0.00033144	0.0291332
Grk4	17.1109	19.1047	15.1172	-0.318934	0.185153	3.58855	0.000332521	0.0291332
Pbx1	36.8939	29.0329	44.7548	0.607378	0.155259	3.58844	0.000332663	0.0291332
Fam45a	41.2642	33.5012	49.0272	0.536067	0.0884255	3.58834	0.000332794	0.0291332
Phip	19.757	16.0084	23.5056	0.526863	0.149055	3.5839	0.000338497	0.0293338
Abhd8	168.655	180.983	156.327	-0.210032	0.087604	-3.5839	0.0003385	0.0293338
Rnf215	36.8553	39.0906	34.6199	-0.170578	0.116356	-3.58368	0.000338784	0.0293338
Gm35755	0.636536	0.16836	1.10471	0.849137	0.725378	3.58037	0.000343113	0.0293338
Igf1r	11.9561	9.40926	14.503	0.574682	0.147155	3.5799	0.000343723	0.0293338
Bag4	48.7889	40.6625	56.9153	0.475194	0.107919	3.57971	0.00034397	0.0293338
Taok1	30.3623	23.7611	36.9636	0.616541	0.159105	3.5792	0.00034465	0.0293338
Olfr1385	7.96978	5.96626	9.97329	0.655541	0.171392	3.57916	0.000344694	0.0293338
Zbtb38	20.8489	17.3896	24.3081	0.460708	0.134731	3.57201	0.000354258	0.0299692
Dbp	67.1694	73.0542	61.2846	-0.249706	0.105252	-3.57174	0.000354614	0.0299692
Thap2	9.97232	7.3192	12.6254	0.711787	0.144502	3.57007	0.000356886	0.0300572
Mboat2	22.166	19.2672	25.0649	0.362964	0.109985	3.56711	0.00036094	0.0302589
Spag6	4.10219	5.29647	2.90791	-0.688148	0.25227	-3.56652	0.000361759	0.0302589
Pfkl	152.387	164.229	140.544	-0.223218	0.0906553	-3.56469	0.000364287	0.0303664
Col16a1	8.98316	11.9054	6.06094	-0.870041	0.169972	-3.56295	0.000366706	0.030464
Ybx2	27.9758	32.5811	23.3706	-0.46251	0.177996	-3.56043	0.000370247	0.0306539
Tm7sf2	71.1743	78.3123	64.0363	-0.286299	0.106705	-3.5574	0.00037455	0.0309054
Thop1	42.3323	47.0279	37.6366	-0.313904	0.104176	-3.55612	0.000376367	0.0309426
C1qtnf4	339.968	386.818	293.118	-0.398984	0.142819	-3.55502	0.000377947	0.0309426
Fanci	30.0884	21.3227	38.8542	0.836219	0.176809	3.55443	0.000378801	0.0309426
Ttc9b	24.0128	27.4939	20.5317	-0.404192	0.147574	-3.55303	0.000380828	0.0310045
Rab24	101.252	116.242	86.2631	-0.426044	0.148595	-3.5466	0.00039024	0.0316232
Nosip	59.1235	63.1838	55.0631	-0.195158	0.107768	-3.54495	0.000392683	0.0316232
2610044O15Rik8	56.1551	42.467	69.8433	0.704711	0.0840864	3.54475	0.000392983	0.0316232
Gm6092	0.856598	0.437693	1.2755	0.66243	0.418787	3.54433	0.000393607	0.0316232
Zdhhc20	38.3147	33.943	42.6863	0.322176	0.117979	3.54017	0.000399864	0.0320206
Nit1	52.8809	58.9087	46.8531	-0.324154	0.127688	-3.53868	0.000402137	0.0320973
Map9	42.8727	34.3181	51.4274	0.569914	0.149921	3.53773	0.000403589	0.0321083
Sirt4	62.4545	68.6904	56.2185	-0.284478	0.110414	-3.53342	0.000410216	0.03249
Galnt2	33.9711	37.745	30.1972	-0.312592	0.107611	-3.53242	0.000411768	0.03249
Cebpd	17.9428	20.8459	15.0398	-0.44571	0.156957	-3.53198	0.000412456	0.03249
Ccdc85b	375.221	420.634	329.809	-0.349996	0.156454	-3.53118	0.000413708	0.03249
Fmc1	90.9339	112.582	69.2861	-0.692417	0.269381	-3.52921	0.000416802	0.0326281
Plekhh3	11.4168	12.8225	10.0111	-0.32806	0.128479	-3.5241	0.000424923	0.0331174
Plppr4	182.892	148.485	217.299	0.546305	0.141796	3.52358	0.000425764	0.0331174
Nexmif	13.4635	10.5727	16.3543	0.584569	0.16008	3.52259	0.00042735	0.0331352
Trp53inp1	6.8581	5.23039	8.4858	0.606447	0.133917	3.52003	0.000431495	0.0333508
Scnm1	90.4742	103.305	77.643	-0.407423	0.162513	-3.51111	0.000446248	0.0342368
Cnih2	629.892	687.653	572.13	-0.264914	0.110283	-3.51102	0.000446395	0.0342368
Gm48130	13.5322	4.64813	22.4162	2.05166	0.565195	3.51056	0.000447164	0.0342368
Vmn2r87	1.09893	0.477681	1.72017	0.880362	0.499968	3.50801	0.00045147	0.0344421
Smc4	13.6607	11.531	15.7903	0.422124	0.166523	3.50731	0.000452667	0.0344421
Tmem101	24.5572	27.4137	21.7006	-0.323853	0.131501	-3.50578	0.000455272	0.0345328
Lyrm1	13.0034	12.0677	13.939	0.193078	0.124077	3.50422	0.000457947	0.0346282
Klhl15	11.2393	10.441	12.0376	0.18846	0.13331	3.50194	0.00046188	0.0348092
Atp6v0c	1315.5	1425.55	1205.44	-0.241778	0.104437	-3.50104	0.000463452	0.0348092
Npy	213.36	255.722	170.997	-0.577825	0.224207	-3.49986	0.000465508	0.0348092
Slc16a11	75.7039	89.6283	61.7795	-0.529667	0.193963	-3.49955	0.000466042	0.0348092
Lzts2	13.6039	15.2651	11.9427	-0.329641	0.128044	-3.49823	0.00046836	0.0348757
Tubb2a	689.597	752.378	626.815	-0.263036	0.105692	-3.49617	0.000471988	0.0349368
H2afx	54.9756	62.2396	47.7116	-0.376564	0.140341	-3.496	0.000472281	0.0349368
Nsd1	38.6727	35.4588	41.8866	0.234259	0.0919655	3.49424	0.000475407	0.0349368
Ccar1	55.2418	45.192	65.2916	0.521184	0.152723	3.49417	0.000475539	0.0349368
Olfr177	0.288822	0.084466	0.493178	0.461402	0.703758	3.49372	0.000476332	0.0349368
Btbd2	75.2002	80.9692	69.4312	-0.218868	0.0954852	-3.48955	0.00048384	0.0351952
Pcbp1	175.802	193.418	158.186	-0.28845	0.111951	-3.48804	0.000486571	0.0351952
Ppp2r3d	177.627	201.191	154.062	-0.382876	0.128989	-3.48698	0.000488513	0.0351952
Cdk18	14.063	16.1069	12.019	-0.393963	0.117183	-3.48626	0.00048982	0.0351952
Cpa6	1.60112	1.29742	1.90482	0.33843	0.26796	3.48601	0.000490291	0.0351952
4932411N23Rik	0.454372	0.153003	0.755742	0.606684	0.62352	3.4856	0.000491036	0.0351952
Gm45713	1.38245	2.25954	0.505362	-1.11456	0.649604	-3.48558	0.000491071	0.0351952
Ubl7	87.9759	91.6202	84.3315	-0.118248	0.114785	-3.48485	0.000492413	0.0351952
Kdm7a	25.3919	20.2755	30.5083	0.56654	0.141444	3.4842	0.000493614	0.0351952
Gpr150	2.37239	3.07074	1.67404	-0.606268	0.282361	-3.48385	0.000494265	0.0351952
Tusc1	8.42884	10.0832	6.77449	-0.511553	0.192655	-3.48302	0.000495798	0.0352016
Lix1	36.6409	31.008	42.2737	0.435058	0.104681	3.48002	0.00050137	0.0353338
CAAA01147332.1	499.677	581.707	417.647	-0.477035	0.185633	-3.47992	0.000501571	0.0353338
Mogs	20.8337	22.7765	18.8908	-0.257435	0.109708	-3.4794	0.000502546	0.0353338
Ifrd2	17.3531	18.1819	16.5243	-0.13039	0.141563	-3.47864	0.000503958	0.0353338
Impad1	31.2017	25.2067	37.1968	0.543513	0.138048	3.47815	0.000504893	0.0353338
Sf3b5	14.5411	16.9669	12.1153	-0.454086	0.161029	-3.47602	0.000508914	0.0354164
Dalrd3	165.674	190.552	140.797	-0.43391	0.140899	-3.47547	0.000509953	0.0354164
Zfhx3	1.40801	0.936538	1.87948	0.57233	0.201391	3.47523	0.000510423	0.0354164
Cdc27	23.7894	19.8258	27.753	0.465345	0.12553	3.47403	0.000512699	0.0354232
Rgs7bp	112.421	85.7765	139.065	0.690722	0.178421	3.47319	0.000514318	0.0354232
Gm47191	25.9455	16.813	35.078	1.01819	0.271847	3.4729	0.000514873	0.0354232
Cox14	169.387	199.572	139.201	-0.51662	0.19784	-3.47149	0.000517578	0.0355094
Olfr642	0.522275	0.900096	0.144454	-0.731412	0.788539	-3.46992	0.000520618	0.0356179
Abca7	4.51792	4.99112	4.04471	-0.248055	0.108433	-3.46399	0.000532227	0.0363104
Tigd5	2.46135	2.92389	1.99881	-0.387892	0.180569	-3.46281	0.000534564	0.0363682
Gm44984	13.2236	5.14882	21.2984	1.85856	0.518536	3.46059	0.000538984	0.0364966
Rpl30-ps9	4.4322	0.503865	8.36054	2.63792	1.06024	3.46037	0.000539439	0.0364966
Bmyc	95.8511	112.394	79.3078	-0.497737	0.18339	-3.45882	0.000542553	0.0366058
Bloc1s4	37.2212	41.4682	32.9742	-0.321942	0.127567	-3.4579	0.000544408	0.0366298
Neu1	36.5067	40.1516	32.8618	-0.28129	0.112459	-3.45236	0.000555699	0.0367498
Atp6v0b	478.664	533.345	423.983	-0.330366	0.142605	-3.45139	0.000557706	0.0367498
Scaf11	30.3539	25.3942	35.3136	0.460287	0.106581	3.45133	0.000557837	0.0367498
Adam10	35.2891	30.2	40.3781	0.407321	0.0907129	3.4511	0.000558308	0.0367498
Aars	54.6958	61.5187	47.873	-0.355252	0.0649167	-3.44954	0.000561533	0.0367498
Olfr584	0.0664123	0.0029024	0.129922	0.172042	1.3326	3.44761	0.000565571	0.0367498
Cenpc1	23.3236	19.166	27.4812	0.498086	0.0958118	3.44653	0.00056784	0.0367498
Gm42517	64.6444	69.8308	59.4581	-0.228442	0.0954296	-3.44605	0.000568835	0.0367498
Prr7	115.84	133.589	98.0918	-0.441726	0.15897	-3.44508	0.000570886	0.0367498
Eno1	609.908	651.566	568.249	-0.197064	0.0893391	-3.44506	0.000570928	0.0367498
Emc10	171.328	187.591	155.066	-0.273101	0.105196	-3.44438	0.000572375	0.0367498
Tmem158	28.2621	31.8978	24.6264	-0.360362	0.139432	-3.44217	0.000577062	0.0367498
Lsm4	101.349	114.015	88.6839	-0.358897	0.210298	-3.44148	0.000578549	0.0367498
Vmn1r6	0.78597	0.500237	1.0717	0.465626	0.2966	3.44129	0.000578948	0.0367498
Krt10	27.4066	29.3131	25.5001	-0.193946	0.188046	-3.44108	0.000579398	0.0367498
Mif	506.669	600.734	412.604	-0.540873	0.221747	-3.44075	0.000580101	0.0367498
Klf9	109.101	86.1962	132.007	0.609161	0.154787	3.43916	0.000583519	0.0367498
Dact2	17.2243	18.6544	15.7941	-0.226898	0.0951154	-3.43835	0.000585274	0.0367498
Smc3	37.3948	31.6542	43.1353	0.434664	0.11172	3.43802	0.000585975	0.0367498
Aprt	87.3051	100.506	74.1041	-0.434602	0.181884	-3.43798	0.000586061	0.0367498
Tomm6	143.294	170.16	116.429	-0.543555	0.208512	-3.4375	0.0005871	0.0367498
Rprml	64.8529	75.0018	54.7039	-0.448255	0.176326	-3.43691	0.000588386	0.0367498
Tecr	538.103	598.107	478.099	-0.32249	0.121682	-3.43679	0.000588643	0.0367498
Paxx	60.5326	70.2685	50.7967	-0.460405	0.178844	-3.43601	0.000590355	0.0367498
Zfp451	24.8747	22.8487	26.9007	0.226389	0.0946396	3.43449	0.000593677	0.0367498
Tuba1a	715.753	742.377	689.13	-0.107226	0.0618726	-3.43377	0.000595242	0.0367498
Cck	657.44	747.977	566.903	-0.399277	0.17423	-3.43291	0.00059715	0.0367498
Dcun1d1	37.1308	29.5137	44.7478	0.584244	0.11826	3.4328	0.000597389	0.0367498
Atp5g1	359.517	422.088	296.945	-0.505912	0.16387	-3.43266	0.000597686	0.0367498
Emc9	60.5409	72.118	48.9639	-0.549341	0.130239	-3.4325	0.00059804	0.0367498
Zfp113	4.94375	4.46284	5.42466	0.233968	0.132233	3.43249	0.000598059	0.0367498
Zc3h13	44.3147	40.2382	48.3911	0.260271	0.113154	3.43211	0.000598903	0.0367498
Dtx3	218.007	240.261	195.753	-0.294211	0.125753	-3.43152	0.000600201	0.0367498
Npr2	80.4517	86.7693	74.1341	-0.22425	0.102486	-3.43135	0.000600584	0.0367498
Csde1	142.407	123.44	161.375	0.383882	0.092684	3.43129	0.000600719	0.0367498
Samd8	35.074	30.1768	39.9712	0.394141	0.0968871	3.43118	0.000600963	0.0367498
Dvl2	32.4222	33.2707	31.5737	-0.0732681	0.12059	-3.43077	0.000601863	0.0367498
Mpp5	23.7733	18.7179	28.8287	0.597198	0.139699	3.42885	0.000606145	0.0368554
Tubb5	223.238	237.685	208.792	-0.186148	0.074191	-3.42864	0.00060661	0.0368554
Vamp3	33.2158	28.8015	37.6301	0.374344	0.0855628	3.42676	0.000610834	0.0370199
Arvcf	17.3524	17.7724	16.9324	-0.0660414	0.151656	-3.42242	0.000620654	0.0375219
Lrfn1	37.5709	39.9177	35.2242	-0.175772	0.0960375	-3.421	0.000623915	0.0376259
Gm13722	3.61283	2.41796	4.80769	0.764829	0.264006	3.41651	0.00063429	0.0381574
Gpi1	503.679	532.496	474.862	-0.164934	0.0749983	-3.41554	0.000636557	0.0381997
Gnaq	106.271	84.7691	127.774	0.586307	0.142683	3.41394	0.000640296	0.0383072
Higd2a	229.493	276.48	182.505	-0.596565	0.231311	-3.41323	0.000641979	0.0383072
Igsf8	224.123	249.937	198.309	-0.332322	0.118669	-3.412	0.000644873	0.0383072
Pnpla3	39.016	41.7252	36.3068	-0.195648	0.150984	-3.4115	0.000646067	0.0383072
Mars	42.4119	43.6122	41.2117	-0.079794	0.0787327	-3.41145	0.000646191	0.0383072
U2surp	50.3558	41.4482	59.2634	0.505576	0.126741	3.4092	0.000651532	0.038399
Entpd6	55.882	59.9177	51.8462	-0.205062	0.0962309	-3.40889	0.000652276	0.038399
Basp1	480.207	518.515	441.9	-0.230185	0.0960215	-3.40882	0.000652457	0.038399
BC030336	56.6225	51.0881	62.1569	0.277987	0.100894	3.40738	0.000655909	0.0385094
Echdc2	49.1155	59.6676	38.5635	-0.616756	0.182063	-3.40458	0.000662656	0.0387351
Rock2	54.8626	44.6769	65.0483	0.532057	0.137503	3.40375	0.000664663	0.0387351
Edf1	248.699	288.382	209.015	-0.462482	0.187915	-3.40375	0.00066468	0.0387351
Synj2bp	20.3685	16.1565	24.5806	0.576297	0.107651	3.40317	0.000666097	0.0387351
Cbx5	73.9656	65.2969	82.6343	0.335154	0.0819884	3.39948	0.000675147	0.0390441
Grin2b	77.6471	41.9341	113.36	1.41339	0.149687	3.39894	0.000676484	0.0390441
2810474O19Rik	9.23262	7.82072	10.6445	0.400684	0.125488	3.39858	0.000677355	0.0390441
Lrrc58	26.6072	21.1889	32.0255	0.573745	0.152976	3.3984	0.000677804	0.0390441
Smc6	28.279	22.2064	34.3516	0.60725	0.117603	3.3961	0.000683528	0.0392812
Zfp369	45.6504	39.7351	51.5657	0.367849	0.109957	3.3949	0.000686534	0.0393094
Olfr77	0.231208	0.0971536	0.365263	0.315414	0.532578	3.39462	0.000687238	0.0393094
Taf3	13.9045	11.2995	16.5096	0.509548	0.205708	3.39326	0.000690672	0.039328
Traf5	14.656	10.8453	18.4667	0.716697	0.202593	3.39315	0.000690949	0.039328
Oit3	0.380247	0.586626	0.173868	-0.434692	0.940665	-3.39257	0.000692394	0.039328
Ndufa11	30.808	36.9646	24.6513	-0.565626	0.196643	-3.38963	0.000699883	0.0396611
Angptl3	0.314468	0.0615564	0.56738	0.562174	0.91158	3.38497	0.000711859	0.0402464
Hdac4	16.1244	14.0961	18.1526	0.343359	0.103069	3.38433	0.000713528	0.0402476
Gpr137c	18.1793	15.042	21.3167	0.476276	0.127451	3.3832	0.00071646	0.0403198
Limk1	12.5368	13.6842	11.3894	-0.245162	0.106067	-3.38129	0.000721456	0.0404639
Ltbp4	39.8917	40.2571	39.5262	-0.0257882	0.108852	-3.38078	0.000722811	0.0404639
Canx	205.817	178.83	232.805	0.378671	0.0917576	3.38033	0.00072399	0.0404639
Sirt2	106.693	114.267	99.1204	-0.203239	0.0980279	-3.37817	0.000729702	0.0406901
Olfr344	1.04338	0.722312	1.36444	0.457155	0.255586	3.37741	0.00073172	0.0407097
Zbtb20	128.904	76.3553	181.453	1.23795	0.284251	3.37579	0.000736042	0.040857
Olfr1284	0.207158	0.020895	0.393421	0.448796	1.20896	3.37461	0.00073921	0.0409034
Ctdspl2	18.0979	14.9906	21.2053	0.473679	0.142469	3.37381	0.000741351	0.0409034
Rlf	17.6883	14.6283	20.7483	0.476747	0.111463	3.37361	0.000741901	0.0409034
Ptov1	317.495	348.641	286.349	-0.283073	0.119605	-3.37214	0.000745862	0.0410291
Ces2f	1.73869	1.18718	2.2902	0.589103	0.257375	3.36963	0.0007527	0.041104
Gm20379	0.303152	0.0283454	0.57796	0.617735	1.19799	3.36961	0.000752746	0.041104
Elavl1	36.0178	30.2132	41.8223	0.456206	0.118087	3.36935	0.000753464	0.041104
Fpgs	14.2643	15.4118	13.1168	-0.217319	0.15914	-3.36849	0.00075581	0.041104
Gmppa	125.253	135.985	114.52	-0.245872	0.128407	-3.36804	0.000757042	0.041104
Tbx2	0.762937	0.990529	0.535345	-0.374589	0.287989	-3.36794	0.000757321	0.041104
Snx15	53.0203	59.3691	46.6716	-0.340681	0.123576	-3.3661	0.000762388	0.0412873
Olfr975	1.11448	0.716901	1.51206	0.549065	0.282137	3.36279	0.000771588	0.0414475
P4ha2	18.588	22.4213	14.7547	-0.572033	0.172245	-3.36265	0.000771976	0.0414475
Adrm1	82.4505	90.6196	74.2814	-0.283364	0.127229	-3.36241	0.00077266	0.0414475
Slc25a22	165.735	180.695	150.776	-0.259572	0.0873536	-3.36179	0.000774381	0.0414475
Mphosph8	64.0119	55.1602	72.8637	0.395318	0.137855	3.36145	0.000775346	0.0414475
Cpne6	533.646	579.484	487.807	-0.247991	0.108893	-3.36138	0.000775528	0.0414475
Ube2ql1	105.593	110.306	100.88	-0.127659	0.0667436	-3.35903	0.000782159	0.0417106
Rtf1	51.6678	42.6032	60.7323	0.501593	0.115649	3.35804	0.000784974	0.0417695
Utp14b	5.03162	3.89297	6.17028	0.551319	0.184936	3.34986	0.000808522	0.0427554
Myl12b	289.702	323.492	255.913	-0.336902	0.132108	-3.34983	0.000808609	0.0427554
Cabp1	72.924	76.5617	69.2864	-0.142098	0.105271	-3.34978	0.000808753	0.0427554
Nr1h2	36.2803	40.3226	32.238	-0.314098	0.121503	-3.34904	0.000810909	0.0427767
Acss3	2.6595	1.51539	3.80362	0.933338	0.377913	3.34467	0.000823816	0.0433639
Katnbl1	11.0614	9.18483	12.9381	0.452608	0.115176	3.34398	0.000825847	0.0433774
Dgat1	45.4137	55.0881	35.7393	-0.61037	0.162643	-3.34293	0.00082899	0.043449
Eid2	47.1207	52.4298	41.8116	-0.319643	0.132616	-3.33849	0.000842356	0.043937
Gm21897	21.1903	16.2708	26.1099	0.650482	0.174415	3.33791	0.000844115	0.043937
Rdh1	1.36231	0.950254	1.77437	0.508498	0.242228	3.33779	0.000844481	0.043937
Mrps11	41.5371	47.6702	35.404	-0.418941	0.151544	-3.33745	0.000845496	0.043937
Snx32	92.364	103.18	81.5486	-0.335756	0.134689	-3.33489	0.000853332	0.0442064
Fdxr	26.7823	31.1099	22.4548	-0.453136	0.174572	-3.33411	0.000855719	0.0442064
Pym1	28.3733	32.3047	24.4419	-0.388521	0.160606	-3.33399	0.00085611	0.0442064
Htra2	53.2786	61.5085	45.0486	-0.440895	0.162249	-3.3306	0.000866605	0.0446509
Atp6v1g2	482.961	513.046	452.876	-0.179601	0.0873943	-3.33002	0.000868382	0.0446509
Tnrc6b	37.4538	33.8829	41.0246	0.268715	0.150066	3.32902	0.000871511	0.0446509
Ppargc1b	4.36263	3.41751	5.30776	0.513895	0.176467	3.32886	0.000872031	0.0446509
Gm48416	39.7558	29.4263	50.0853	0.747589	0.20359	3.32806	0.00087454	0.0446857
Grcc10	295.059	347.748	242.371	-0.519028	0.198576	-3.32699	0.000877892	0.0447634
Pomc	3.35719	4.17916	2.53522	-0.550917	0.343582	-3.32467	0.000885224	0.0450431
Ankrd9	8.52058	9.89712	7.14404	-0.420131	0.171245	-3.32331	0.000889576	0.0451705
Tppp3	34.9735	40.3166	29.6304	-0.431758	0.163593	-3.32085	0.000897446	0.0453568
Tmem263	18.2672	15.4093	21.1251	0.431172	0.1068	3.32062	0.000898191	0.0453568
Fzd9	4.6065	5.4301	3.78291	-0.426954	0.181194	-3.32042	0.000898817	0.0453568
Thap11	35.9849	39.2206	32.7492	-0.253083	0.108267	-3.31972	0.000901076	0.0453771
Gm11960	2.07123	1.33168	2.81079	0.708717	0.298615	3.31874	0.000904253	0.0454433
Lysmd3	6.66448	5.7291	7.59986	0.3539	0.184527	3.31772	0.000907568	0.0454699
Fam69b	69.8458	77.5419	62.1497	-0.314688	0.129055	-3.31743	0.000908504	0.0454699
2310061I04Rik	80.0751	89.9055	70.2447	-0.351585	0.120889	-3.31614	0.00091269	0.045586
Zfp120	7.72726	5.79737	9.65714	0.648772	0.193093	3.3152	0.000915775	0.0456099
Idh3g	240.277	254.036	226.518	-0.16472	0.085468	-3.31469	0.000917461	0.0456099
Endog	22.3981	25.4704	19.3258	-0.381064	0.155757	-3.31395	0.000919881	0.0456099
Syt5	180.879	197.311	164.446	-0.261409	0.106975	-3.31372	0.000920639	0.0456099
Npdc1	301.118	322.741	279.495	-0.206865	0.108487	-3.3117	0.000927316	0.0457782
Kmt2e	47.6067	40.6069	54.6065	0.418431	0.124159	3.31092	0.000929899	0.0457782
Xkr6	7.10684	5.32715	8.88653	0.643908	0.244654	3.31044	0.000931487	0.0457782
Zfp160	11.0442	9.16114	12.9272	0.454843	0.124304	3.31043	0.000931533	0.0457782
Gna13	22.9692	21.3839	24.5546	0.191119	0.0965981	3.30944	0.000934842	0.0458486
Olfr1467	0.310569	0.136909	0.48423	0.384598	0.519479	3.30884	0.000936824	0.0458537
Gm16238	0.546248	0	1.0925	1.06523	1.46826	3.30596	0.000946524	0.0461249
Dek	67.1371	56.8542	77.42	0.4388	0.106184	3.30592	0.000946664	0.0461249
Gm12944	1.04549	0.0532274	2.03776	1.52819	1.34686	3.30509	0.000949469	0.0461249
Kctd13	191.597	203.71	179.484	-0.181712	0.0993979	-3.30461	0.000951102	0.0461249
Tubb3	103.779	111.489	96.0697	-0.212686	0.0988672	-3.30435	0.000951976	0.0461249
Plekhj1	76.4595	87.719	65.2	-0.422412	0.174102	-3.30384	0.000953696	0.0461249
Olfr639	1.54527	1.10739	1.98316	0.501384	0.230215	3.30255	0.000958116	0.0461563
Cyth2	118.608	132.617	104.598	-0.339525	0.113574	-3.30254	0.000958124	0.0461563
Mrps6	56.4064	64.4361	48.3767	-0.406256	0.173967	-3.29983	0.000967435	0.046513
Atp5g2	39.0799	46.7436	31.4161	-0.558595	0.233769	-3.2987	0.000971341	0.0466091
Gtpbp1	40.8033	42.5921	39.0146	-0.123541	0.0815456	-3.29722	0.000976479	0.0467638
Ppp1r14b	47.578	54.1641	40.992	-0.393615	0.164153	-3.29552	0.000982396	0.0468037
Cuta	110.069	124.463	95.6752	-0.376044	0.178587	-3.29543	0.000982705	0.0468037
Gm18704	1.37721	0.116311	2.6381	1.70445	1.27095	3.29506	0.000984019	0.0468037
Ppp2r1a	367.122	382.486	351.757	-0.120502	0.0708542	-3.29456	0.00098575	0.0468037
Rasl10a	235.449	272.109	198.789	-0.451	0.171967	-3.29371	0.000988758	0.0468037
Zmat1	10.9443	8.88302	13.0057	0.502986	0.139484	3.29299	0.00099128	0.0468037
Nemf	51.0751	49.3553	52.7949	0.0953252	0.0861172	3.29267	0.0009924	0.0468037
Morn4	52.9444	57.2411	48.6477	-0.23031	0.102392	-3.2926	0.000992644	0.0468037
Zfp882	8.4986	6.56257	10.4346	0.596463	0.181098	3.29186	0.00099526	0.0468366
Lhx4	0.0396905	0.0040098	0.0753712	0.0990614	1.23	3.29024	0.00100101	0.0469286
Sqstm1	391.855	412.426	371.283	-0.151228	0.0860146	-3.29023	0.00100106	0.0469286
Arhgap12	31.3203	26.3789	36.2617	0.444626	0.116431	3.28931	0.00100433	0.0469529
Gm5316	1.72195	1.21291	2.23098	0.546027	0.234208	3.28901	0.00100542	0.0469529
Dmac1	62.8255	73.0496	52.6015	-0.466219	0.196592	-3.28787	0.00100948	0.0470527
Ptprd	41.8324	36.9862	46.6786	0.327865	0.125971	3.28704	0.00101248	0.0471024
Cplx2	797.84	656.174	939.507	0.517162	0.132682	3.28606	0.00101599	0.047176
Ptprn	286.884	306.309	267.459	-0.194988	0.0921244	-3.28498	0.00101989	0.0472069
Sncb	328.148	370.774	285.522	-0.375776	0.157603	-3.28481	0.00102052	0.0472069
Ppp1r12a	74.7662	62.8432	86.6891	0.457864	0.102455	3.28404	0.00102331	0.0472462
Fjx1	43.3162	47.3867	39.2456	-0.26578	0.108	-3.28344	0.00102549	0.0472579
Dnaaf2	10.5243	11.4502	9.59839	-0.232326	0.101619	-3.28129	0.00103332	0.0474623
Ift43	21.2588	24.7784	17.7391	-0.460109	0.188586	-3.28115	0.00103383	0.0474623
Zfp385a	21.3848	23.5551	19.2145	-0.280628	0.117175	-3.28063	0.00103576	0.0474623
Cbarp	154.609	168.583	140.636	-0.259804	0.0986871	-3.27882	0.00104241	0.0475779
Gm12275	3.26345	0.265864	6.26103	2.52005	1.25185	3.27859	0.00104326	0.0475779
Zfp626	5.15265	4.41354	5.89177	0.348302	0.132691	3.27786	0.00104598	0.0475779
Vmn1r201	0.510755	0.27888	0.742631	0.446386	0.390942	3.27783	0.00104608	0.0475779
Lacc1	7.89664	9.18921	6.60407	-0.422198	0.125673	-3.27657	0.00105077	0.0477025
Zfp182	8.1716	6.62015	9.72304	0.492822	0.143565	3.2757	0.00105401	0.0477609
Mex3d	9.78182	10.9302	8.63344	-0.308495	0.119272	-3.27469	0.0010578	0.0478437
Macrod2	31.108	27.9007	34.3152	0.289186	0.108341	3.27338	0.0010627	0.0479712
Dmwd	107.592	115.264	99.9207	-0.204178	0.0968311	-3.27259	0.00106568	0.0479712
Slc50a1	73.6216	83.9324	63.3109	-0.401252	0.153867	-3.27237	0.00106651	0.0479712
Slc4a7	27.5248	22.4381	32.6116	0.520105	0.121141	3.27183	0.00106853	0.047974
Psap	961.177	1003.64	918.715	-0.127419	0.0684795	-3.27127	0.00107064	0.0479805
Ccdc77	7.91362	5.61103	10.2162	0.762638	0.174831	3.27035	0.00107414	0.0480445
Gamt	16.1994	18.3787	14.0201	-0.367577	0.184396	-3.26984	0.00107609	0.0480445
Fbxl15	29.7847	35.09	24.4794	-0.502266	0.180965	-3.26934	0.00107797	0.0480445
Gm7493	0.43523	0	0.87046	0.903393	1.46248	3.26609	0.00109045	0.048512
Gabrb1	35.0082	26.6411	43.3753	0.682941	0.177946	3.26524	0.0010937	0.0485682
Ubl5	403.268	477.676	328.859	-0.5372	0.205529	-3.26375	0.0010995	0.0487372
Ndufa13	122.178	148.656	95.6996	-0.630065	0.22845	-3.2628	0.00110318	0.0487533
Mtx1	149.965	164.347	135.583	-0.275721	0.122531	-3.26262	0.00110386	0.0487533
Tbc1d8b	14.3236	11.2852	17.3619	0.579789	0.169487	3.2614	0.00110865	0.0488765
Ptbp3	17.9548	14.6908	21.2188	0.501858	0.157552	3.26085	0.00111079	0.0488827
Creld1	87.3139	92.8469	81.7809	-0.181011	0.101053	-3.25986	0.00111469	0.0489661
Ppm1k	29.1688	24.0992	34.2384	0.489506	0.12731	3.2562	0.00112913	0.0494241
Inha	36.4576	42.0677	30.8476	-0.43542	0.173703	-3.25619	0.00112916	0.0494241
Znhit2	37.0258	42.3381	31.7136	-0.405746	0.164979	-3.25523	0.001133	0.0494879
Arl8a	195.022	205.784	184.26	-0.158572	0.0826933	-3.25481	0.00113467	0.0494879
Olfr816	0.137422	0.040752	0.234092	0.245824	0.718603	3.25298	0.001142	0.0497188
Pcyt2	112.112	123.296	100.927	-0.286239	0.133643	-3.25168	0.00114725	0.0498582
Ercc1	41.9733	46.8774	37.0691	-0.330725	0.189311	-3.25018	0.00115332	0.0500334
Prdx5	361.81	409.566	314.054	-0.382016	0.172603	-3.24843	0.00116044	0.0502527
Rnf123	52.3435	56.4682	48.2188	-0.223556	0.0750846	-3.24776	0.00116316	0.0502589
Rps19bp1	54.3867	62.2027	46.5706	-0.409916	0.181104	-3.24739	0.0011647	0.0502589
Dnlz	19.7534	22.364	17.1429	-0.364883	0.149195	-3.24651	0.00116831	0.0503258
Eif3a	71.5983	61.7838	81.4128	0.392475	0.0991907	3.24463	0.00117602	0.050536
LT629151.12	6.076	3.48613	8.66587	1.10743	0.371855	3.24424	0.00117766	0.050536
Myl12a	28.0105	30.5839	25.4371	-0.256628	0.170136	-3.24382	0.00117939	0.050536
Miip	36.7382	40.981	32.4954	-0.325773	0.155537	-3.24269	0.00118406	0.0506358
Eea1	17.1818	14.4722	19.8914	0.433237	0.135393	3.24226	0.00118587	0.0506358
Mfsd13a	18.8738	20.4286	17.319	-0.226198	0.100793	-3.24038	0.00119369	0.0508807
Gm47355	1.52911	0.977007	2.08121	0.64018	0.314354	3.23812	0.00120319	0.0511965
Hspbp1	91.3298	96.2794	86.3802	-0.154828	0.126443	-3.23588	0.00121266	0.0515098
Fam89b	19.6121	22.4038	16.8204	-0.393215	0.167735	-3.23187	0.00122985	0.0519467
Abi2	115.654	101.279	130.029	0.357368	0.101449	3.23179	0.00123017	0.0519467
Pex14	31.1984	33.156	29.2409	-0.175638	0.0956053	-3.23067	0.001235	0.0519467
Rnf5	88.2313	97.4181	79.0444	-0.298124	0.135184	-3.23065	0.00123507	0.0519467
Pot1b	6.51811	5.37329	7.66294	0.442819	0.131352	3.23052	0.00123565	0.0519467
Nudt6	9.44656	11.698	7.19511	-0.631766	0.231838	-3.23032	0.00123654	0.0519467
Isyna1	20.9454	23.7855	18.1052	-0.375532	0.196374	-3.23001	0.00123784	0.0519467
Ptms	1425.78	1564.96	1286.6	-0.282359	0.128681	-3.22898	0.00124232	0.0520453
Pak3	57.2828	46.72	67.8457	0.528773	0.177371	3.2274	0.0012492	0.0522441
Rnf135	9.85363	9.27275	10.4345	0.154572	0.197373	-3.22656	0.0012529	0.0522561
Rab8b	20.3424	16.637	24.0478	0.50608	0.138113	3.22636	0.00125377	0.0522561
Cbr1	79.8022	89.3568	70.2476	-0.342792	0.144976	-3.22272	0.0012698	0.0528341
Impdh1	35.1259	39.7064	30.5454	-0.367824	0.11268	-3.22059	0.00127926	0.053065
Psmb4	240.961	266.068	215.854	-0.300486	0.136653	-3.22049	0.00127969	0.053065
Timm13	114.727	127.796	101.659	-0.327229	0.224858	-3.21496	0.00130461	0.0537771
Olfr954	0.481802	0.255876	0.707729	0.443384	0.410892	3.2147	0.00130579	0.0537771
Emd	49.3418	56.7456	41.938	-0.427456	0.161671	-3.21443	0.00130705	0.0537771
Zufsp	10.31	8.89127	11.7288	0.363869	0.168429	3.21436	0.00130737	0.0537771
Sh3rf1	6.08339	4.59811	7.56867	0.614132	0.191	3.21425	0.00130788	0.0537771
Lasp1	37.5379	38.9406	36.1351	-0.105074	0.0709024	-3.21298	0.00131367	0.05388
Epor	23.0196	26.7781	19.2611	-0.455237	0.165391	-3.21234	0.00131656	0.05388
Lor	8.87811	10.6713	7.08496	-0.529647	0.217712	-3.21225	0.001317	0.05388
Eva1b	2.25378	2.98646	1.5211	-0.661054	0.320709	-3.21028	0.00132604	0.0540869
Gm14327	4.73728	4.11952	5.35504	0.311893	0.239544	3.20972	0.00132865	0.0540869
Rrs1	26.5172	29.0868	23.9476	-0.270229	0.117427	-3.20932	0.00133052	0.0540869
Spcs3	35.1128	30.0725	40.1532	0.405367	0.102739	3.20923	0.00133091	0.0540869
Gm47932	1.58407	0.742497	2.42565	0.975221	0.499853	3.20806	0.00133636	0.0541086
Kansl1l	13.227	11.2002	15.2538	0.413873	0.111925	3.20773	0.00133786	0.0541086
Aldoa	1954.88	2103.63	1806.13	-0.219862	0.104141	-3.20571	0.00134729	0.0541086
Nts	0.805718	1.49169	0.119743	-1.15396	1.18544	-3.2053	0.00134922	0.0541086
Rprm	50.7736	59.2859	42.2613	-0.478744	0.187374	-3.2051	0.00135015	0.0541086
Lrp10	14.9042	16.3823	13.426	-0.268953	0.108767	-3.20506	0.00135033	0.0541086
Sirt3	68.7985	76.042	61.555	-0.30052	0.128338	-3.20483	0.00135143	0.0541086
Olfr1215	0.0643953	0.0037158	0.125075	0.16467	1.32669	3.20479	0.0013516	0.0541086
Hint2	60.3473	69.7586	50.936	-0.446171	0.197094	-3.20431	0.00135387	0.0541086
Olfr539	16.1695	15.8717	16.4673	0.0500514	0.148085	3.20391	0.00135575	0.0541086
Hmgn5	20.007	16.5794	23.4346	0.475034	0.122953	3.2039	0.00135582	0.0541086
Nagpa	12.5784	15.0186	10.1382	-0.524235	0.138118	-3.20145	0.00136737	0.054312
Sik2	15.4494	12.8194	18.0793	0.46532	0.157663	3.20114	0.00136884	0.054312
Fbxw9	20.0355	22.9548	17.1162	-0.403029	0.160566	-3.20111	0.00136899	0.054312
Sertad2	9.06249	8.11933	10.0057	0.271246	0.127953	3.20045	0.00137211	0.054312
Stau2	88.3477	72.4276	104.268	0.519669	0.128757	3.20032	0.00137275	0.054312
Prss36	20.7533	24.0041	17.5025	-0.434444	0.161527	-3.2	0.00137426	0.054312
Cdc34	55.1321	62.6605	47.6038	-0.389329	0.145013	-3.19937	0.00137728	0.0543436
Dcun1d4	51.353	47.9889	54.717	0.185662	0.0730099	3.19699	0.00138872	0.0547065
Fbxl6	50.2547	55.8927	44.6167	-0.31868	0.147113	-3.19608	0.00139309	0.0547802
Gm47632	2.40341	1.75034	3.05648	0.560619	0.224415	3.19562	0.00139531	0.0547802
Capza1	24.848	21.1178	28.5783	0.419334	0.114486	3.1952	0.00139732	0.0547802
Ankrd34a	35.2803	37.7472	32.8133	-0.196501	0.0933366	-3.19432	0.00140162	0.0548475
Rhbdl1	60.9477	70.659	51.2364	-0.456094	0.16479	-3.19373	0.00140447	0.0548475
Mfsd4b5	0.717421	0.37705	1.05779	0.579515	0.416666	3.19346	0.00140577	0.0548475
Kcnh7	4.2102	2.9646	5.4558	0.703422	0.21618	3.19084	0.00141859	0.0552596
Hdac11	95.9338	102.841	89.0269	-0.205942	0.119596	-3.18941	0.00142565	0.0554462
Cntnap5b	5.57892	3.51988	7.63796	0.934407	0.324033	3.18685	0.00143831	0.0558494
Stk25	231.237	243.666	218.807	-0.154576	0.0795839	-3.18615	0.00144182	0.0558969
Mgat4a	10.984	9.55434	12.4137	0.345869	0.0954542	3.18115	0.00146694	0.0566521
Rnf26	23.6036	25.1206	22.0866	-0.17813	0.0811615	-3.18094	0.00146798	0.0566521
Plppr3	24.3149	27.2336	21.3962	-0.33416	0.152897	-3.18088	0.00146826	0.0566521
Rnf112	441.912	486.401	397.422	-0.290812	0.119724	-3.17974	0.00147407	0.0567867
Stk11ip	20.9671	23.1368	18.7975	-0.285919	0.113075	-3.17733	0.00148638	0.0570857
Dpp7	32.1001	34.2123	29.9878	-0.184381	0.124017	-3.1773	0.00148651	0.0570857
Aebp2	37.3828	32.5193	42.2463	0.367588	0.0717913	3.17547	0.00149593	0.0573571
Hnrnpr	71.5971	66.4786	76.7156	0.203774	0.0686887	3.17355	0.00150586	0.0575315
Ebf4	7.00547	7.93516	6.07578	-0.336604	0.153555	-3.17352	0.00150603	0.0575315
Olfr472	1.24006	0.985692	1.49443	0.32907	0.162628	3.17323	0.00150754	0.0575315
Usp1	26.0107	21.8227	30.1988	0.451019	0.0944529	3.17217	0.00151304	0.0575885
Sf3a2	49.4696	55.8395	43.0997	-0.366126	0.159718	-3.17154	0.00151634	0.0575885
9330159F19Rik	48.2383	40.562	55.9146	0.453535	0.103154	3.17123	0.00151792	0.0575885
Gm8226	0.421708	0	0.843416	0.882382	1.65034	3.16972	0.00152588	0.0575885
Pnpla6	68.3508	66.0105	70.6911	0.0974069	0.0804379	-3.1697	0.00152599	0.0575885
Slc26a2	3.55472	2.99499	4.11446	0.356393	0.141008	3.16969	0.00152601	0.0575885
Elob	601.539	704.394	498.683	-0.497415	0.227082	-3.16943	0.00152739	0.0575885
Caly	411.462	456.146	366.778	-0.313819	0.13875	-3.16927	0.0015282	0.0575885
Bahcc1	8.98451	9.05516	8.91386	-0.0204178	0.0916412	-3.16887	0.00153032	0.0575885
Gm48800	2.19513	1.29554	3.09473	0.834934	0.352244	3.16793	0.00153529	0.0575885
Enoph1	47.5193	50.9243	44.1144	-0.202821	0.104235	-3.16768	0.00153663	0.0575885
Polr2e	107.29	120.716	93.8642	-0.359578	0.15414	-3.16754	0.00153733	0.0575885
Zfp281	22.1487	17.7136	26.5838	0.559735	0.158767	3.16598	0.00154559	0.0578094
AC152453.1	0.208703	0	0.417406	0.503253	1.64422	3.16521	0.00154973	0.0578755
Dok4	15.0426	16.9335	13.1516	-0.341697	0.144371	-3.16466	0.00155265	0.057896
A230050P20Rik	72.5841	81.0951	64.0731	-0.335235	0.131572	-3.16355	0.00155857	0.0579605
Pef1	61.2191	65.5433	56.895	-0.200856	0.0974815	-3.16302	0.0015614	0.0579605
Ripply2	20.0059	23.078	16.9339	-0.425028	0.203875	-3.163	0.0015615	0.0579605
Arl10	30.041	32.0548	28.0272	-0.187453	0.107687	-3.16238	0.00156487	0.0579976
Gipc3	1.35569	1.66427	1.04712	-0.380146	0.235832	-3.16009	0.00157722	0.0583668
Trim2	126.514	106.267	146.76	0.462052	0.127703	3.15959	0.00157993	0.0583785
Slc27a1	114.828	123.992	105.664	-0.228753	0.084472	-3.15754	0.00159107	0.0586931
Fndc10	23.2036	26.3894	20.0179	-0.381998	0.154941	-3.15714	0.00159325	0.0586931
Usp5	105.374	111.293	99.4551	-0.160719	0.0783749	-3.15586	0.00160024	0.0588138
Scamp4	50.5595	54.4861	46.633	-0.220167	0.105623	-3.15566	0.00160134	0.0588138
Numbl	75.2607	81.3064	69.2149	-0.229227	0.0834587	-3.15447	0.00160789	0.058957
Srsf2	213.478	227.031	199.925	-0.182572	0.0851725	-3.15408	0.00161007	0.058957
Cd33	3.09837	2.40162	3.79512	0.495347	0.161507	3.1523	0.00161987	0.0591986
Gm4134	7.5989	4.73557	10.4622	0.998879	0.292631	3.15201	0.00162151	0.0591986
Whrn	9.51752	11.1482	7.88683	-0.451004	0.170155	-3.15002	0.00163262	0.0595149
Smurf1	13.3629	14.0192	12.7067	-0.131935	0.0840977	-3.14914	0.00163751	0.0595316
Olfr769	1.98992	1.4777	2.50215	0.499239	0.213752	3.14897	0.00163848	0.0595316
B9d1	62.5425	71.3675	53.7174	-0.403342	0.148929	-3.14863	0.00164038	0.0595316
H2afj	84.2114	110.677	57.7454	-0.926791	0.195154	-3.14754	0.0016465	0.0596649
Ndufb11	182.51	210.265	154.755	-0.439774	0.184902	-3.14662	0.0016517	0.0597036
Shisa4	98.6566	101.883	95.4303	-0.0934445	0.100454	-3.14606	0.00165484	0.0597036
Grm6	0.103011	0.0179198	0.188101	0.223034	1.03276	3.14574	0.00165666	0.0597036
Arhgef3	47.8887	41.2731	54.5043	0.39286	0.0918865	3.14476	0.00166224	0.0597036
Hist1h4d	1.75842	3.08822	0.428621	-1.51685	0.961704	-3.14468	0.0016627	0.0597036
Nus1	34.7973	31.0705	38.5241	0.301487	0.0798288	3.14467	0.00166277	0.0597036
Pofut2	23.0743	25.0076	21.141	-0.232209	0.12362	-3.14433	0.00166468	0.0597036
Chkb	39.1911	41.3484	37.0338	-0.155028	0.14627	-3.14325	0.00167081	0.0598044
Thra	853.416	889.189	817.643	-0.120877	0.0797955	-3.14256	0.00167477	0.0598044
Tmem170b	37.7629	35.9575	39.5683	0.134486	0.0889198	3.14255	0.00167484	0.0598044
Gm48269	15.3901	10.9277	19.8526	0.805905	0.232604	3.14021	0.00168826	0.060149
Gm42688	6.87067	7.4042	6.33714	-0.195892	0.097197	-3.14001	0.00168941	0.060149
Ccdc124	74.0417	83.615	64.4685	-0.370113	0.159623	-3.13814	0.00170022	0.0603448
Mrps26	96.8632	114.06	79.6667	-0.512336	0.16998	-3.13752	0.00170385	0.0603448
Mrpl17	77.0078	91.3532	62.6624	-0.53672	0.114901	-3.13747	0.00170413	0.0603448
Celf1	98.4139	86.5883	110.239	0.344859	0.101318	3.13735	0.0017048	0.0603448
Skiv2l	50.0734	53.3379	46.8089	-0.18468	0.0918578	-3.13635	0.00171065	0.0603698
Zfp189	20.6766	17.181	24.1723	0.469406	0.129373	3.13597	0.00171289	0.0603698
Dnal4	67.0425	72.68	61.405	-0.239611	0.126199	-3.13596	0.00171292	0.0603698
Reg2	29.859	21.7884	37.9296	0.772566	0.200489	3.13417	0.00172342	0.0605436
Cltb	216.459	239.577	193.341	-0.307905	0.101653	-3.13385	0.00172531	0.0605436
Tada3	37.4319	40.9452	33.9185	-0.264516	0.110581	-3.13284	0.00173124	0.0605436
Ddt	72.4492	81.239	63.6594	-0.346961	0.17268	-3.1326	0.00173267	0.0605436
Gtf2h1	35.5221	32.1539	38.8903	0.266861	0.0783847	3.13226	0.00173465	0.0605436
Ctla2b	0.717428	0.20889	1.22597	0.880749	0.76735	3.13198	0.00173633	0.0605436
Mfsd10	50.5845	57.8198	43.3492	-0.407392	0.159978	-3.13154	0.00173891	0.0605436
Lmx1b	0.127486	0.0270942	0.227879	0.257599	0.947124	3.13107	0.00174168	0.0605436
Pak7	13.36	11.1965	15.5236	0.438058	0.125659	3.13099	0.00174218	0.0605436
Dad1	142.138	164.509	119.767	-0.454678	0.183034	-3.13091	0.00174264	0.0605436
Gm44578	0.913077	0.526863	1.29929	0.590619	0.384341	3.13012	0.00174732	0.0606202
Ube2b	295.502	267.835	323.169	0.270028	0.0691136	3.12943	0.00175148	0.0606781
Gng13	135.745	167.527	103.963	-0.683096	0.296989	-3.12748	0.00176312	0.0608347
Sox3	2.28496	2.84583	1.72409	-0.497521	0.253959	-3.12738	0.00176374	0.0608347
Olfr1469	0.156604	0.280716	0.0324916	-0.310821	1.01737	-3.12727	0.00176436	0.0608347
Mettl26	65.1512	74.704	55.5983	-0.41961	0.191911	-3.12701	0.00176596	0.0608347
Osmr	2.79652	1.9828	3.61025	0.628179	0.233926	3.12655	0.0017687	0.0608433
Psmb6	212.517	233.459	191.575	-0.283915	0.14357	-3.12464	0.00178021	0.061153
Scn3a	29.5807	24.1989	34.9625	0.513134	0.135178	3.1241	0.0017835	0.0611776
Ephx1	17.9674	20.2396	15.6953	-0.347315	0.141303	-3.12311	0.00178951	0.0611776
Fxyd7	43.7971	56.3461	31.2482	-0.830478	0.348481	-3.12253	0.00179306	0.0611776
Lrif1	23.287	19.1675	27.4065	0.494188	0.140173	3.12234	0.00179421	0.0611776
Socs4	5.50923	4.67059	6.34787	0.373827	0.141788	3.12224	0.00179481	0.0611776
Pex16	36.3346	40.3644	32.3048	-0.312658	0.134949	-3.12205	0.00179595	0.0611776
Glmp	53.1103	57.3296	48.8909	-0.22545	0.108731	-3.12065	0.00180453	0.0613321
Pten	50.0011	43.5419	56.4603	0.367403	0.101061	3.12049	0.00180551	0.0613321
9930111J21Rik2	2.32415	1.70058	2.94773	0.547753	0.223391	3.12	0.00180849	0.0613478
Pou1f1	0.829023	0.319712	1.33834	0.825259	0.604192	3.11914	0.00181381	0.0613682
Abhd16a	130.602	142.24	118.963	-0.255847	0.120143	-3.11909	0.00181411	0.0613682
Gpr137	61.8552	67.6834	56.0271	-0.268314	0.114734	-3.11748	0.00182406	0.0615899
Pld3	281.332	297.3	265.365	-0.163363	0.0934746	-3.11648	0.00183024	0.0615899
Fgf15	0.159138	0.0186904	0.299586	0.351336	1.19386	3.11644	0.00183046	0.0615899
Mrpl52	119.17	144.35	93.9892	-0.613696	0.286213	-3.11633	0.00183119	0.0615899
Pikfyve	15.1061	13.5135	16.6986	0.286238	0.110377	3.11599	0.00183327	0.0615899
Oaz1	650.663	732.483	568.842	-0.364203	0.147826	-3.11498	0.00183957	0.0616629
Fam210a	7.76285	6.7732	8.7525	0.327262	0.106168	3.11483	0.00184049	0.0616629
Ankrd12	46.2946	31.1778	61.4115	0.955746	0.35177	3.11417	0.00184462	0.0617163
Med9	36.7675	39.6543	33.8808	-0.220973	0.104791	-3.11135	0.00186232	0.0622077
Hes5	25.2275	29.7303	20.7248	-0.500321	0.235176	-3.11073	0.00186627	0.0622077
Gm48552	13.1068	14.9082	11.3054	-0.370472	0.195582	-3.11032	0.00186886	0.0622077
Gm47968	1.62811	1.19942	2.05679	0.474894	0.224075	3.11022	0.00186949	0.0622077
Tmem198	80.5414	86.5009	74.582	-0.211255	0.127084	-3.10894	0.00187762	0.062393
Ckb	1024.95	1111.03	938.866	-0.242663	0.113251	-3.10815	0.00188263	0.0624536
Mid1ip1	69.4655	74.949	63.982	-0.224991	0.104009	-3.10785	0.00188455	0.0624536
Nipbl	15.6749	13.1052	18.2446	0.448228	0.13139	3.1062	0.00189509	0.0626143
Helz	14.4789	12.5588	16.399	0.359768	0.157515	3.10595	0.00189669	0.0626143
Junb	38.9333	43.0454	34.8213	-0.298172	0.130577	-3.10589	0.00189709	0.0626143
Pum2	70.0396	58.2262	81.853	0.484318	0.118145	3.10375	0.00191084	0.062983
Bcar3	6.2623	6.87648	5.64812	-0.244604	0.144456	-3.10286	0.00191662	0.0630311
Ap2s1	255.21	281.789	228.632	-0.300405	0.149007	-3.1027	0.00191766	0.0630311
Ergic3	181.403	201.059	161.747	-0.312141	0.115539	-3.10185	0.00192313	0.0630311
Tbcb	94.9931	111.416	78.5706	-0.498535	0.137217	-3.1017	0.0019241	0.0630311
Cggbp1	38.3982	34.6279	42.1686	0.276975	0.103816	3.10118	0.00192751	0.0630311
Dph2	11.9869	13.4999	10.474	-0.337682	0.137842	-3.10023	0.00193373	0.0630311
Zfp292	11.6771	9.30952	14.0447	0.545274	0.170768	3.10021	0.00193386	0.0630311
Rnaseh2c	24.2472	29.7829	18.7115	-0.643091	0.266372	-3.10007	0.00193472	0.0630311
Rfng	68.406	74.809	62.0031	-0.266946	0.115891	-3.09995	0.00193553	0.0630311
AC155167.2	0.468303	0.182634	0.753973	0.568623	0.611988	3.09827	0.00194652	0.0632379
Stub1	127.987	140.196	115.779	-0.273921	0.122041	-3.09819	0.00194706	0.0632379
Ralgps2	30.3383	25.9488	34.7277	0.406824	0.110189	3.09693	0.00195535	0.063423
Ttbk2	13.2122	10.8831	15.5413	0.477164	0.141039	3.09546	0.00196505	0.063653
Olfr714	0.152716	0.050886	0.254545	0.255559	0.693284	3.09439	0.00197218	0.0637785
Crlf3	19.8162	18.8336	20.7988	0.136306	0.101365	3.09409	0.00197415	0.0637785
Apoe	3615.34	4045.54	3185.15	-0.344874	0.154439	-3.09279	0.00198287	0.0639757
Trappc5	25.6816	28.2911	23.0721	-0.283105	0.120539	-3.09236	0.00198569	0.0639822
Tcf20	37.5999	34.7345	40.4652	0.214584	0.103027	3.09102	0.00199468	0.0641873
Fhl4	0.681104	0.410883	0.951325	0.467856	0.341729	3.09033	0.00199932	0.0642519
Pafah1b2	95.4577	92.1468	98.7686	0.0990787	0.0738641	3.08834	0.00201281	0.0646002
Clk3	76.558	81.3713	71.7448	-0.179297	0.103992	-3.08753	0.00201831	0.0646918
Klhdc3	138.278	150.386	126.17	-0.251473	0.11511	-3.08659	0.00202469	0.0648112
Sssca1	67.3166	76.5926	58.0406	-0.39421	0.13992	-3.08359	0.0020452	0.0653487
BC029722	37.2467	41.464	33.0294	-0.31946	0.143442	-3.08335	0.00204683	0.0653487
Rpusd1	63.7414	71.0496	56.4332	-0.327105	0.141286	-3.08125	0.00206131	0.0656437
Cast	5.61386	4.91692	6.31081	0.305184	0.155655	3.0809	0.00206375	0.0656437
Tbc1d10b	61.8144	61.7242	61.9047	0.00414519	0.0947038	-3.08085	0.00206413	0.0656437
Trir	169.707	190.362	149.051	-0.350855	0.161988	-3.07996	0.00207031	0.0657546
Dip2b	14.8669	12.9035	16.8302	0.358876	0.0990864	3.07802	0.00208384	0.065978
Taf6l	29.4412	32.7159	26.1666	-0.311596	0.142035	-3.07801	0.00208387	0.065978
Mmp23	5.24615	6.77512	3.71719	-0.720937	0.279265	-3.07779	0.00208545	0.065978
Myg1	87.427	96.1261	78.7279	-0.284774	0.1295	-3.07702	0.00209083	0.0660625
Zfp937	4.90444	3.75033	6.05856	0.571347	0.195785	3.07639	0.00209521	0.0660846
Maf1	125.868	144.933	106.804	-0.4369	0.108862	-3.0756	0.0021008	0.0660846
Flot1	101.721	111.594	91.8487	-0.278171	0.141101	-3.07557	0.00210101	0.0660846
Mid1-ps1	4.05878	2.47892	5.63865	0.932252	0.345336	3.07527	0.00210314	0.0660846
Mt3	1643.5	2121.64	1165.36	-0.863845	0.357453	-3.07498	0.00210515	0.0660846
Ddx10	12.5621	10.971	14.1532	0.340081	0.0912951	3.0742	0.00211068	0.0660846
Suco	13.1411	10.0327	16.2495	0.644767	0.126257	3.07401	0.00211205	0.0660846
Isy1	18.6876	14.4706	22.9046	0.62776	0.0805418	3.07385	0.00211317	0.0660846
Polm	13.2753	15.0262	11.5245	-0.355684	0.150182	-3.07022	0.00213905	0.0667526
Dlgap1	241.033	202.194	279.872	0.467054	0.141161	3.07008	0.00214	0.0667526
Gpsm1	31.1531	33.9424	28.3639	-0.250936	0.126348	-3.06902	0.0021476	0.0669042
Mcc	7.46495	6.19117	8.73874	0.437509	0.136318	3.06752	0.00215843	0.067156
Zfp472	5.45728	4.35055	6.56402	0.499465	0.168573	3.06713	0.00216128	0.0671593
Tbcel	35.9382	32.453	39.4235	0.273059	0.109129	3.0662	0.00216796	0.06728
Tlr6	0.400128	0.625439	0.174816	-0.468394	0.456459	-3.06555	0.00217268	0.06728
Mvd	14.7706	16.5118	13.0294	-0.319869	0.147534	-3.06545	0.00217343	0.06728
Pter	127.825	105.413	150.237	0.507135	0.141519	3.06162	0.00220145	0.0680609
Zfp991	1.6655	1.06447	2.26652	0.661984	0.3378	3.0608	0.00220747	0.0681276
Tiparp	8.92571	7.18535	10.6661	0.511202	0.127307	3.06034	0.00221083	0.0681276
Hipk1	35.5929	31.1403	40.0454	0.352839	0.107006	3.06019	0.00221197	0.0681276
Nr2f6	35.3717	39.1748	31.5686	-0.302809	0.129449	-3.05875	0.00222266	0.0683242
Ppfia2	163.275	143.239	183.312	0.353696	0.0871842	3.0583	0.00222593	0.0683242
Hist2h2aa1	89.1937	108.383	70.0045	-0.623404	0.268134	-3.05819	0.00222675	0.0683242
Chl1	56.5795	46.8707	66.2883	0.491213	0.132257	3.05759	0.00223124	0.0683705
Prr13	57.9811	62.1688	53.7934	-0.205208	0.113564	-3.05724	0.00223385	0.0683705
Zfp322a	20.5309	16.6179	24.4439	0.530278	0.122341	3.05639	0.00224022	0.0684794
Snrpd2	73.6616	86.9648	60.3585	-0.519665	0.207009	-3.05494	0.00225102	0.0687237
Rpl27-ps3	781.658	886.03	677.285	-0.387091	0.203192	-3.05407	0.00225757	0.0688374
Cactin	21.357	23.9747	18.7393	-0.339397	0.1226	-3.05307	0.00226514	0.0689382
Gm10054	1.5906	3.07754	0.103662	-1.8854	1.6201	-3.05289	0.00226652	0.0689382
Tagln3	295.864	325.187	266.541	-0.285938	0.134039	-3.05187	0.00227421	0.069045
Zfp148	31.8857	27.2613	36.51	0.408445	0.145292	3.05168	0.00227568	0.069045
Trpt1	11.9254	13.7815	10.0694	-0.417211	0.19188	-3.05056	0.00228418	0.0692168
Ndufv3	248.376	291.65	205.103	-0.50581	0.166302	-3.04841	0.00230059	0.0694213
Inafm1	34.8203	40.1642	29.4765	-0.433693	0.180822	-3.04839	0.00230072	0.0694213
Gm48493	27.8251	21.4492	34.201	0.648953	0.1958	3.0482	0.00230218	0.0694213
Katnb1	29.3912	32.4485	26.3339	-0.291252	0.103978	-3.04818	0.00230229	0.0694213
Cog1	49.1392	50.4305	47.8479	-0.074327	0.080117	-3.04582	0.00232047	0.0697616
Aldh3b3	0.0576231	0.008247	0.106999	0.134805	1.15542	3.04582	0.0023205	0.0697616
Serp2	161.009	182.029	139.988	-0.376505	0.188437	-3.0456	0.00232215	0.0697616
Twistnb	12.5687	12.2624	12.8749	0.0651305	0.119777	3.04393	0.00233511	0.0700646
Muc15	0.771188	0.251918	1.29046	0.871495	0.582635	3.04313	0.00234133	0.0701652
Mier3	11.0152	9.41544	12.615	0.386469	0.117282	3.04244	0.00234669	0.0702396
Fut9	13.5994	10.5005	16.6984	0.621932	0.197099	3.04165	0.00235283	0.0703373
Snrpa	101.572	111.088	92.0572	-0.268437	0.121582	-3.03998	0.0023659	0.0705568
Fgd4	19.6529	15.8733	23.4325	0.534062	0.141201	3.03991	0.00236648	0.0705568
Dctn2	202.596	215.699	189.493	-0.185958	0.103582	-3.03906	0.00237319	0.0705568
Unc119	30.2337	32.3664	28.101	-0.197327	0.112824	-3.03881	0.00237518	0.0705568
Ly6h	401.715	454.384	349.046	-0.379541	0.166877	-3.03879	0.0023753	0.0705568
Itga9	2.88587	1.8099	3.96184	0.820354	0.327815	3.03851	0.00237751	0.0705568
Rsph1	4.6804	5.77501	3.58579	-0.563052	0.268213	-3.03698	0.00238963	0.0706892
Plekha1	72.5176	64.7265	80.3088	0.306937	0.0672364	3.03655	0.00239302	0.0706892
Rbm25	142.924	120.728	165.121	0.448575	0.135063	3.03649	0.00239352	0.0706892
Olfr63	1.72184	1.13583	2.30784	0.631091	0.31304	3.03648	0.00239354	0.0706892
Slc25a38	21.124	22.9497	19.2984	-0.238643	0.131418	-3.03576	0.00239933	0.0707744
Zfp266	21.576	16.722	26.4299	0.630209	0.13097	3.03331	0.00241884	0.0710991
Ugcg	40.6711	33.8532	47.4889	0.476364	0.105949	3.03288	0.00242232	0.0710991
Prkce	266.396	220.867	311.925	0.496122	0.140571	3.03286	0.00242251	0.0710991
Avpi1	19.1327	22.2711	15.9943	-0.453487	0.207592	-3.03239	0.00242629	0.0710991
Tmem191c	97.6276	113.557	81.6983	-0.470136	0.19591	-3.0323	0.00242696	0.0710991
Fbxo2	78.8218	87.2913	70.3523	-0.307312	0.144168	-3.0321	0.00242862	0.0710991
Mknk1	75.9444	80.6749	71.2139	-0.177617	0.08936	-3.03184	0.00243071	0.0710991
Drg2	63.6635	66.4063	60.9207	-0.122463	0.0964088	-3.03117	0.00243612	0.0711719
Ilvbl	11.5136	13.0639	9.96332	-0.359311	0.128264	-3.02995	0.00244598	0.0713291
Mrpl4	75.7704	84.4188	67.122	-0.326433	0.145524	-3.02957	0.00244905	0.0713291
Mrpl38	89.5964	99.4611	79.7317	-0.31543	0.152098	-3.02942	0.00245026	0.0713291
Syngr3	114.92	123.594	106.247	-0.216302	0.113179	-3.02879	0.00245531	0.0713465
Gm21680	0.173628	0.0346054	0.312651	0.343403	1.0019	3.02862	0.0024567	0.0713465
Cp	5.30451	3.43192	7.1771	0.883659	0.286755	3.02713	0.00246889	0.0713522
Dhcr24	29.984	31.7244	28.2435	-0.162254	0.085132	-3.02709	0.00246917	0.0713522
Foxs1	0.441883	0.738339	0.145428	-0.601823	0.814951	-3.02698	0.0024701	0.0713522
Fam19a2	69.0194	60.7553	77.2834	0.342144	0.0826869	3.02698	0.00247011	0.0713522
Mtfp1	134.908	144.12	125.696	-0.195873	0.105604	-3.02681	0.0024715	0.0713522
Phf5a	45.4272	51.9929	38.8616	-0.4108	0.177065	-3.02623	0.00247622	0.071404
Tcea2	108.641	114.386	102.896	-0.151327	0.141463	-3.02568	0.00248072	0.0714496
Zfr2	40.5991	42.8217	38.3764	-0.154314	0.108284	-3.02336	0.00249981	0.0718718
Zfx	12.5889	10.5488	14.6289	0.436468	0.130878	3.02315	0.00250157	0.0718718
Top1	76.5592	61.7434	91.3751	0.558041	0.159905	3.02249	0.00250705	0.0718718
Banf1	145.176	161.572	128.78	-0.325017	0.164539	-3.02248	0.00250716	0.0718718
Lmbr1l	17.2873	18.9216	15.653	-0.258553	0.137332	-3.02122	0.00251762	0.072087
Vma21	29.7677	26.0023	33.5331	0.354898	0.112548	3.01983	0.0025292	0.072334
Peli1	36.9757	31.5116	42.4397	0.418061	0.107723	3.01935	0.00253316	0.0723625
Gm3867	0.61981	0.276801	0.962819	0.620393	0.54896	3.01871	0.00253851	0.0724168
Trmt112	52.8861	61.1742	44.598	-0.447346	0.189717	-3.01842	0.00254099	0.0724168
Rnf181	83.6962	92.1977	75.1946	-0.290604	0.12762	-3.01799	0.00254458	0.0724345
Olfr1138	0.164978	0.0227306	0.307225	0.354082	1.21037	3.01712	0.00255188	0.0725578
Trove2	15.7478	12.2286	19.2669	0.615466	0.192664	3.0159	0.00256215	0.0727068
AC174929.1	52.0825	25.372	78.7931	1.59726	0.495968	3.01557	0.00256497	0.0727068
Plekha3	37.376	31.9238	42.8282	0.412731	0.0877546	3.0152	0.0025681	0.0727068
Gm3755	6.93704	4.147	9.72707	1.05945	0.370397	3.01508	0.00256913	0.0727068
Sirt7	52.5839	58.5	46.6679	-0.319871	0.135661	-3.01474	0.00257201	0.0727068
Vmn1r203	0.57172	0.415993	0.727448	0.286828	0.234737	3.01329	0.0025843	0.0729699
Dbn1	339.379	366.24	312.518	-0.228177	0.107431	-3.01244	0.00259155	0.0730363
Ubn2	17.8694	13.3114	22.4275	0.711036	0.113202	3.0121	0.0025945	0.0730363
Asb14	1.14236	0.57624	1.70849	0.781	0.490221	3.01147	0.00259989	0.0730363
Olfr118	0.14783	0.019638	0.276021	0.323595	1.23244	3.01146	0.00259993	0.0730363
B3gat3	75.2244	82.7148	67.734	-0.284459	0.13322	-3.01127	0.0026016	0.0730363
Nptxr	310.503	327.39	293.616	-0.156574	0.0848441	-3.00798	0.00262988	0.0737452
Casp8ap2	6.62318	5.25806	7.9883	0.522332	0.141156	3.00713	0.0026373	0.0738687
Phlda1	10.5775	11.879	9.27587	-0.325764	0.141423	-3.00602	0.00264694	0.0740537
D10Jhu81e	88.1595	98.7768	77.5423	-0.345233	0.154704	-3.00433	0.00266166	0.0743803
Zfp62	21.353	18.8444	23.8617	0.325195	0.105604	3.00293	0.00267395	0.0745263
Lamtor2	128.005	145.035	110.974	-0.38315	0.199626	-3.00274	0.00267565	0.0745263
Dnajb14	29.9292	23.7483	36.1102	0.584488	0.169201	3.00269	0.00267604	0.0745263
Tmem205	70.7471	79.4017	62.0925	-0.349758	0.150012	-3.00172	0.00268457	0.0746786
Ppp4r2	44.3669	41.0294	47.7045	0.212656	0.0739943	3.00036	0.00269665	0.0749292
Polr3f	20.2162	17.458	22.9745	0.377252	0.122152	3.00001	0.00269971	0.0749292
Xpo4	8.54195	6.52757	10.5563	0.618425	0.121033	2.99936	0.00270548	0.0750042
Rsf1	27.5899	24.685	30.4947	0.294183	0.104143	2.99685	0.00272788	0.0755151
Tmc8	1.65011	2.40181	0.898422	-0.8415	0.312386	-2.99659	0.00273019	0.0755151
Clta	386.58	419.884	353.276	-0.24855	0.123654	-2.99625	0.00273319	0.0755151
Med24	86.4587	91.8487	81.0687	-0.17805	0.0844667	-2.99455	0.00274851	0.0757568
Klc2	138.488	147.895	129.082	-0.194876	0.0934314	-2.99386	0.00275472	0.0757568
Tex264	76.7117	84.0058	69.4175	-0.271627	0.121147	-2.99368	0.00275634	0.0757568
Rsad2	0.308897	0.12789	0.489904	0.401593	0.595403	2.99315	0.00276115	0.0757568
Map7d2	73.7515	65.0009	82.5022	0.339329	0.0870984	2.99302	0.00276227	0.0757568
Prdx2	250.745	280.639	220.851	-0.344258	0.131264	-2.99274	0.00276483	0.0757568
Sst	375.173	471.695	278.651	-0.757279	0.311722	-2.99243	0.00276763	0.0757568
Tmem72	11.2257	9.59218	12.8592	0.387842	0.118695	2.99172	0.00277415	0.0757568
Fbxo44	91.292	96.2309	86.3531	-0.154556	0.103479	-2.9915	0.00277611	0.0757568
Gm14001	5.92248	0.832302	11.0127	2.71283	1.15147	2.99124	0.00277846	0.0757568
Pcdhb16	3.67957	2.62488	4.73426	0.661672	0.260632	2.99122	0.00277867	0.0757568
Gtpbp3	21.7736	23.834	19.7131	-0.261772	0.128728	-2.99116	0.00277916	0.0757568
Csnk2b	168.28	184.773	151.787	-0.28202	0.138402	-2.98965	0.00279301	0.0760495
Esrrg	7.99495	5.00295	10.987	0.997722	0.194992	2.98883	0.00280045	0.076106
Tmem134	41.7017	46.7554	36.648	-0.343093	0.158552	-2.98873	0.00280137	0.076106
1110051M20Rik	113.263	120.713	105.813	-0.188398	0.100172	-2.9884	0.00280443	0.076106
Rpl15-ps3	249.358	280.43	218.285	-0.359968	0.189465	-2.9871	0.00281638	0.0762457
Axdnd1	2.63176	1.12765	4.13587	1.27135	0.547526	2.98704	0.00281689	0.0762457
Negr1	90.0216	77.8336	102.21	0.388696	0.108643	2.98682	0.00281894	0.0762457
Matk	206.152	230.707	181.597	-0.343644	0.154559	-2.98616	0.00282507	0.0763269
Fuom	81.2242	96.3033	66.1452	-0.535204	0.192343	-2.98453	0.0028401	0.0766481
Bclaf1	110.172	97.1904	123.154	0.338473	0.113294	2.98331	0.0028515	0.0768708
Nrn1l	3.05508	4.16157	1.94859	-0.807786	0.426153	-2.9825	0.00285905	0.0769495
Col4a2	13.4135	14.5187	12.3083	-0.221679	0.125494	-2.98232	0.00286072	0.0769495
Smdt1	215.158	241.889	188.426	-0.358667	0.183283	-2.98146	0.00286876	0.0770329
Gm8173	0.661967	0.253642	1.07029	0.723708	0.647637	2.98094	0.00287368	0.0770329
Myh7b	6.86324	9.28153	4.44494	-0.917067	0.23294	-2.98089	0.00287409	0.0770329
Aes	466.202	514.662	417.743	-0.300361	0.113018	-2.98064	0.00287643	0.0770329
Triap1	36.92	40.8164	33.0237	-0.29753	0.146636	-2.97976	0.00288472	0.0771272
Rit1	61.9679	52.9762	70.9596	0.414865	0.136839	2.97956	0.00288665	0.0771272
Mapre3	217.782	230.474	205.09	-0.167581	0.0968562	-2.97926	0.00288943	0.0771272
Alkbh8	10.898	8.7866	13.0093	0.517507	0.148438	2.97717	0.00290923	0.0775709
Rab3a	549.451	587.072	511.831	-0.197509	0.108816	-2.97625	0.002918	0.0776837
A830018L16Rik	46.6027	41.5224	51.6831	0.309118	0.133977	2.97595	0.00292083	0.0776837
Kif3a	67.5374	56.2265	78.8483	0.48058	0.130226	2.97572	0.002923	0.0776837
Gnb2	399.865	428.917	370.814	-0.20948	0.109121	-2.97457	0.00293396	0.0778121
Pramel4	0.0919773	0.0153944	0.16856	0.202692	1.29568	2.97455	0.0029342	0.0778121
Nhsl2	27.5636	22.6257	32.5015	0.503868	0.145169	2.97374	0.00294194	0.0779328
Spic	0.178206	0.0761708	0.280241	0.250508	1.24922	2.97297	0.0029493	0.078043
Gm15446	30.7741	28.0091	33.5392	0.251729	0.130593	2.97206	0.00295812	0.0781917
Nelfcd	40.0188	41.3077	38.7299	-0.0906936	0.106855	-2.97032	0.00297489	0.0785499
Ric3	33.0197	28.8994	37.14	0.35119	0.0797022	2.96868	0.00299078	0.0788842
Puf60	142.234	153.27	131.199	-0.22274	0.111359	-2.96827	0.00299483	0.0788981
Ppp1r14a	12.6294	15.1914	10.0674	-0.548905	0.286285	-2.96797	0.00299777	0.0788981
Rgcc	37.5461	41.4281	33.664	-0.291582	0.148825	-2.96723	0.00300495	0.0789227
Fkbp8	287.772	306.816	268.728	-0.190564	0.109503	-2.96721	0.00300516	0.0789227
Tmem258	102.965	122.957	82.9728	-0.561841	0.249595	-2.96657	0.00301141	0.0790017
6030468B19Rik	0.413437	0.101528	0.725346	0.64738	0.904353	2.96577	0.00301927	0.0791102
Fam155a	57.0708	47.7695	66.372	0.466168	0.136173	2.96549	0.00302202	0.0791102
Diaph2	10.6036	8.73303	12.4743	0.469245	0.152415	2.96493	0.00302748	0.0791684
Sphk2	18.8588	21.8214	15.8962	-0.433683	0.134512	-2.96418	0.00303488	0.0792768
Cir1	31.4171	26.7052	36.1291	0.422391	0.114747	2.96275	0.00304908	0.0794337
Fam134b	22.117	20.0733	24.1607	0.255756	0.0994573	2.96265	0.00305	0.0794337
Irf1	18.5739	20.1787	16.969	-0.237102	0.113998	-2.96259	0.00305064	0.0794337
Yrdc	41.5438	45.0903	37.9973	-0.24109	0.126815	-2.95968	0.00307956	0.0801014
Slc6a20b	0.446309	0.2812	0.611418	0.330835	0.33302	2.95934	0.00308303	0.0801063
Rabep1	46.3737	40.3562	52.3912	0.368497	0.0918808	2.95794	0.003097	0.0803838
Porcn	102.483	111.626	93.3412	-0.255578	0.111647	-2.95758	0.00310064	0.0803927
Pi15	1.27553	0.988555	1.56251	0.365836	0.201537	2.95673	0.00310918	0.0805288
Ak2	27.4947	30.1817	24.8078	-0.272888	0.143868	-2.95555	0.0031211	0.0806001
Nt5m	52.4479	57.051	47.8447	-0.249121	0.124434	-2.95542	0.00312247	0.0806001
Gmpr	48.9034	52.8719	44.935	-0.229941	0.111797	-2.95531	0.00312357	0.0806001
Tmem179	92.3638	94.2364	90.4912	-0.0578798	0.101405	-2.95515	0.00312513	0.0806001
Sirt6	20.8029	24.0104	17.5954	-0.427582	0.173901	-2.95442	0.00313261	0.0807077
Rtn4r	86.8934	95.2246	78.5622	-0.274323	0.12807	-2.95285	0.00314855	0.0810328
Cdk5	96.5358	106.93	86.1421	-0.308649	0.132204	-2.95224	0.00315478	0.0811077
Zbtb37	3.22122	2.62857	3.81388	0.4078	0.18465	2.95058	0.00317178	0.081322
Ar	4.07772	3.00152	5.15392	0.620959	0.239134	2.95054	0.00317218	0.081322
Ndufb10	290.022	319.299	260.745	-0.291254	0.157964	-2.95045	0.0031731	0.081322
Yes1	6.76939	5.45429	8.08449	0.493147	0.159938	2.94881	0.00319002	0.0816699
Gm19196	29.3948	35.2969	23.4926	-0.567499	0.289921	-2.94824	0.00319584	0.0817331
Letmd1	53.2472	56.5498	49.9446	-0.175882	0.102757	-2.94775	0.00320097	0.0817384
Olfr620	15.2965	24.4697	6.12335	-1.83815	0.695084	-2.94758	0.00320274	0.0817384
Nrgn	1614.14	1763.86	1464.43	-0.268235	0.130844	-2.94691	0.00320968	0.0818302
Kcnh2	11.7253	13.3849	10.0657	-0.37846	0.116084	-2.94582	0.00322097	0.0820324
C1ql1	12.3127	13.8916	10.7339	-0.343817	0.160393	-2.94517	0.00322772	0.0820556
Nsa2	57.3252	49.5286	65.1218	0.388026	0.102188	2.94467	0.00323303	0.0820556
Tmem9	66.6241	75.1225	58.1256	-0.36454	0.140895	-2.94466	0.00323305	0.0820556
Nme3	93.4823	107.718	79.2471	-0.438064	0.216774	-2.94445	0.00323533	0.0820556
Gm47654	17.6372	12.2037	23.0707	0.866333	0.270601	2.94112	0.00327026	0.0828061
Gm17131	10.1211	7.58963	12.6525	0.668496	0.219584	2.94092	0.00327239	0.0828061
Ctxn1	641.084	699.67	582.498	-0.264007	0.130051	-2.94039	0.00327798	0.0828061
Gm48417	4.23865	2.74964	5.72766	0.843353	0.342146	2.94034	0.00327848	0.0828061
Rnf19a	35.244	30.6041	39.8839	0.371419	0.0969165	2.93978	0.00328446	0.0828666
Tspan17	55.1606	61.674	48.6472	-0.336154	0.1897	-2.93948	0.00328766	0.0828666
Gm7102	0.337819	0.105054	0.570583	0.507184	0.799806	2.9379	0.00330448	0.0832047
Shc2	38.6761	41.067	36.2852	-0.174087	0.102992	-2.93741	0.00330969	0.0832501
Tmem259	108.82	118.281	99.36	-0.249177	0.116676	-2.93522	0.00333313	0.0837502
Hist4h4	1.03846	0.551411	1.5255	0.702989	0.454811	2.93491	0.00333643	0.0837502
LT629153.4	9.30982	4.81187	13.8078	1.34928	0.480752	2.9342	0.00334409	0.0837833
Rfxap	65.87	73.6227	58.1173	-0.336034	0.0949366	-2.93387	0.00334764	0.0837833
Vmn1r75	0.360347	0.144803	0.575892	0.46107	0.666144	2.93383	0.00334804	0.0837833
Rps4l	47.7033	52.6996	42.707	-0.297047	0.155068	-2.93344	0.00335233	0.0838048
Ptpn7	0.184148	0.0840932	0.284203	0.244384	0.594997	2.93214	0.00336633	0.0840404
Gipc1	44.318	46.3494	42.2867	-0.129425	0.116415	-2.93167	0.00337145	0.0840404
Sox11	9.71347	7.7589	11.668	0.53237	0.17578	2.93141	0.00337431	0.0840404
Fndc4	88.029	97.7178	78.3403	-0.315256	0.1161	-2.93126	0.00337585	0.0840404
Gm42785	3.46565	2.1376	4.7937	0.884823	0.370813	2.93089	0.00337993	0.0840404
Gadd45gip1	19.4125	22.3488	16.4763	-0.417948	0.180356	-2.93066	0.0033824	0.0840404
Syvn1	28.2556	30.2055	26.3058	-0.192592	0.0988114	-2.92988	0.00339097	0.0841046
Cib1	24.1154	26.9822	21.2486	-0.330795	0.167131	-2.92979	0.00339187	0.0841046
Celf2	221.058	188.958	253.158	0.420046	0.152531	2.92915	0.00339894	0.0841944
Ccl27	2.10056	3.7128	0.48832	-1.6629	1.71112	-2.92818	0.00340955	0.0842998
Commd4	133.358	150.538	116.178	-0.370977	0.178222	-2.92806	0.00341082	0.0842998
Slc35a2	31.7377	36.6819	26.7934	-0.439132	0.108508	-2.92763	0.00341557	0.0842998
Olfr1192-ps1	1.76645	1.34918	2.18372	0.438557	0.265387	2.9275	0.003417	0.0842998
Sarm1	14.9433	16.0288	13.8577	-0.196768	0.0764312	-2.92618	0.00343155	0.0845733
Cend1	128.023	140.123	115.922	-0.271408	0.130115	-2.92549	0.0034391	0.084674
Zfp157	19.2419	16.3355	22.1482	0.417172	0.123909	2.92452	0.00344984	0.0848297
Cckbr	3.63413	4.64097	2.62728	-0.637055	0.316018	-2.9243	0.00345237	0.0848297
Zfp763	12.8428	10.8554	14.8301	0.41713	0.108591	2.92236	0.00347385	0.0851049
Papola	132.707	102.974	162.441	0.65255	0.0839287	2.92225	0.00347512	0.0851049
Gm48443	6.29163	5.10794	7.47532	0.472582	0.161571	2.92186	0.00347953	0.0851049
Olfr986	4.04642	2.86652	5.22633	0.687347	0.269443	2.92176	0.00348065	0.0851049
Ms4a7	0.476283	0.218287	0.734279	0.509482	0.538477	2.9215	0.00348356	0.0851049
Asxl2	10.254	8.54373	11.9642	0.441908	0.148936	2.9214	0.00348458	0.0851049
Nipa2	30.4703	28.1446	32.7959	0.213619	0.106976	2.9211	0.00348796	0.0851049
Zfp575	4.16228	4.74133	3.58324	-0.325019	0.171892	-2.92078	0.00349159	0.0851083
Plscr3	12.498	14.1985	10.7975	-0.365447	0.170986	-2.91981	0.00350249	0.0851743
Gm44845	21.9111	9.05347	34.7688	1.83101	0.601445	2.91928	0.00350835	0.0851743
Gm3470	1.08111	2.16221	0	-1.66093	1.92783	-2.91914	0.00350999	0.0851743
Orai3	18.061	19.2949	16.8271	-0.187042	0.102298	-2.91907	0.00351078	0.0851743
Chpf	62.1336	66.2649	58.0023	-0.189083	0.097033	-2.91899	0.00351173	0.0851743
Smim13	57.7481	49.0206	66.4757	0.431844	0.121955	2.91866	0.00351541	0.0851791
Trpc5os	0.134491	0.0283994	0.240582	0.270616	0.998304	2.91682	0.00353619	0.0855975
Dus3l	69.592	76.6241	62.5599	-0.288389	0.13163	-2.91605	0.00354498	0.0857253
Nrp1	39.8083	31.7168	47.8997	0.579793	0.171175	2.91437	0.00356402	0.0860543
Stx19	0.817998	0.484849	1.15115	0.534791	0.389529	2.91423	0.00356563	0.0860543
2510039O18Rik	22.976	25.2384	20.7137	-0.273073	0.126848	-2.91341	0.00357502	0.0861447
Pqbp1	114.72	125.173	104.267	-0.261348	0.121852	-2.91329	0.00357643	0.0861447
Ftl1	452.457	504.398	400.515	-0.331965	0.161157	-2.91259	0.0035844	0.0862516
2310034G01Rik	2.14783	2.82205	1.4736	-0.627735	0.353849	-2.91212	0.00358986	0.086298
Chic2	15.6459	16.0958	15.196	-0.0780028	0.0902065	2.91078	0.00360527	0.0865831
Tmem59l	339.851	356.629	323.072	-0.142149	0.0905683	-2.91036	0.00361009	0.0866137
Cygb	76.4786	82.5944	70.3628	-0.228234	0.112752	-2.9086	0.00363053	0.0870186
Xrn1	14.1387	11.7592	16.5182	0.457314	0.137917	2.90828	0.00363428	0.0870186
Mib1	66.8414	56.0946	77.5881	0.460958	0.119866	2.9078	0.00363984	0.0870186
Ggnbp2	95.191	85.3519	105.03	0.296173	0.0947142	2.90768	0.00364122	0.0870186
Fam58b	19.7304	22.906	16.5547	-0.445518	0.202584	-2.90675	0.00365209	0.0871933
Snrpb	160.52	180.07	140.971	-0.350955	0.152635	-2.90621	0.00365833	0.0872568
Mtf2	57.5692	52.3147	62.8238	0.259561	0.0946246	2.90582	0.00366295	0.0872819
Mrpl43	49.1671	53.5684	44.7659	-0.253794	0.131268	-2.90423	0.00368162	0.0876412
Otud1	7.73951	8.45578	7.02325	-0.23701	0.120717	-2.90302	0.00369585	0.0878779
Aqp4	58.1551	47.7896	68.5205	0.510863	0.153016	2.90277	0.00369876	0.0878779
Rad50	9.84443	8.30547	11.3834	0.412253	0.127293	2.90222	0.00370526	0.0878911
Apbb1	221.519	234.272	208.767	-0.165541	0.08371	-2.90212	0.00370651	0.0878911
Vmn1r34	0.208697	0.0980232	0.31937	0.264941	0.556459	2.90124	0.00371685	0.0879877
Cdpf1	25.4025	30.6516	20.1534	-0.581387	0.224801	-2.90116	0.00371779	0.0879877
Dnajc4	32.2823	36.8497	27.7149	-0.398482	0.191482	-2.90064	0.00372403	0.0879892
Mycbp2	188.137	157.886	218.388	0.465491	0.125904	2.90055	0.00372506	0.0879892
Agap3	338.074	353.755	322.394	-0.133531	0.0892808	-2.89982	0.00373378	0.08811
Ndufb2	282.151	332.145	232.157	-0.514851	0.156053	-2.89807	0.00375461	0.0885161
Olfr338	0.549383	0.260708	0.838057	0.543947	0.543176	2.8973	0.00376391	0.0886498
Dnajb2	44.1664	47.673	40.6598	-0.224466	0.104311	-2.89622	0.00377686	0.088869
Tubg2	35.9575	39.5444	32.3706	-0.280922	0.136394	-2.89447	0.00379799	0.0892091
Slc9a3r2	19.4422	21.8627	17.0217	-0.343266	0.164251	-2.89425	0.00380064	0.0892091
Acot4	17.6175	10.9327	24.3023	1.08435	0.168376	2.89412	0.00380227	0.0892091
Ppp3ca	1190.88	952.206	1429.56	0.585717	0.176122	2.89261	0.0038205	0.0895507
Tbc1d32	6.47889	5.13664	7.82113	0.523513	0.139542	2.89196	0.00382851	0.0896075
Rpl28	216.597	250.716	182.477	-0.456202	0.186901	-2.89181	0.00383026	0.0896075
Gm20689	5.77161	10.8522	0.691034	-2.80918	1.60182	-2.89012	0.00385096	0.0899063
Tsen34	118.069	132.986	103.153	-0.363375	0.13177	-2.89002	0.00385216	0.0899063
Fxr1	57.4799	51.0869	63.873	0.316699	0.0899707	2.88986	0.00385408	0.0899063
Mdk	36.81	43.6017	30.0183	-0.523976	0.239497	-2.88816	0.00387504	0.0902565
Dpp3	18.0656	19.3302	16.801	-0.191671	0.101386	-2.88804	0.00387648	0.0902565
Mindy2	14.0688	11.5782	16.5594	0.48132	0.15405	2.88659	0.00389444	0.0905374
Insm1	1.65102	2.16901	1.13304	-0.571124	0.357611	-2.88647	0.00389596	0.0905374
Il17d	25.3419	28.684	21.9999	-0.368057	0.169967	-2.88601	0.00390155	0.0905811
Zhx3	21.1441	18.4379	23.8502	0.35438	0.0977363	2.88345	0.00393343	0.0912346
Olig1	60.5651	64.2128	56.9174	-0.171159	0.0933953	-2.88203	0.00395116	0.0915591
Phospho1	52.4337	58.6307	46.2368	-0.336144	0.139972	-2.88139	0.00395925	0.0916295
Slc25a32	7.09424	6.23383	7.95465	0.307877	0.138508	2.88119	0.00396171	0.0916295
Bop1	55.1365	58.4539	51.8191	-0.170712	0.108952	-2.88045	0.00397102	0.0917457
Lyrm4	18.2425	20.6162	15.8688	-0.357751	0.160968	-2.87985	0.0039787	0.0917457
Gm10638	4.03076	5.39648	2.66503	-0.803452	0.394901	-2.87982	0.00397904	0.0917457
Nfatc3	5.75054	4.44492	7.05615	0.56518	0.163178	2.8796	0.00398176	0.0917457
March1	18.4818	15.2275	21.7361	0.486545	0.142162	2.87766	0.00400641	0.0922267
Bud23	51.7083	55.5382	47.8783	-0.210033	0.142651	-2.87646	0.00402163	0.092309
Klhl9	58.7325	51.1298	66.3351	0.369249	0.103108	2.87629	0.00402378	0.092309
Ndufs3	261.135	273.57	248.701	-0.136972	0.122254	-2.87605	0.0040269	0.092309
Slc25a4	524.94	557.089	492.79	-0.176596	0.0943802	-2.87579	0.00403022	0.092309
Nenf	92.744	105.852	79.6358	-0.406124	0.199965	-2.87571	0.00403118	0.092309
Gm44060	8.71659	3.29459	14.1386	1.81764	0.704751	2.8756	0.00403266	0.092309
Ndufb7	158.441	180.339	136.542	-0.398811	0.199408	-2.87505	0.00403967	0.092383
Yod1	11.1303	9.61123	12.6495	0.363251	0.110407	2.87447	0.00404708	0.0924341
Chga	74.6615	79.5518	69.7711	-0.186757	0.108648	-2.87428	0.00404948	0.0924341
Surf1	123.104	132.806	113.402	-0.226038	0.148074	-2.87216	0.00407675	0.0928925
Usp53	10.9826	9.28653	12.6786	0.411162	0.140708	2.87213	0.00407717	0.0928925
Alg3	18.9535	20.9455	16.9614	-0.289023	0.189287	-2.87176	0.00408196	0.0929149
Pabpc1	216.456	180.776	252.136	0.477755	0.14794	2.87125	0.00408856	0.0929473
Emx1	19.3793	21.8512	16.9074	-0.351718	0.170879	-2.87106	0.00409099	0.0929473
Ttc3	401.732	358.222	445.243	0.312953	0.11483	2.87063	0.0040966	0.092955
Rnf126	91.0408	100.03	82.0519	-0.282695	0.126685	-2.86965	0.00410923	0.092955
Gm8738	17.4473	7.29358	27.601	1.786	0.607876	2.86961	0.00410972	0.092955
Atp8b5	0.42673	0.262204	0.591256	0.334221	0.488007	2.86949	0.00411135	0.092955
Fam3a	26.0404	28.99	23.0907	-0.316003	0.142404	-2.86918	0.00411539	0.092955
Mrps7	48.9143	52.8615	44.9672	-0.228649	0.139867	-2.86892	0.00411872	0.092955
Trim50	0.460649	0.145399	0.775898	0.632698	0.814377	2.86877	0.00412072	0.092955
Eif2b1	38.6501	42.1262	35.1739	-0.253614	0.107701	-2.86869	0.00412178	0.092955
Steap3	6.93517	7.45953	6.4108	-0.190948	0.126489	-2.86764	0.00413544	0.0930186
Cldn3	0.897091	1.35508	0.439102	-0.710606	0.618428	-2.8671	0.00414253	0.0930186
Wbp4	42.5801	39.7245	45.4357	0.189339	0.0574958	2.86697	0.00414424	0.0930186
Erc1	18.8292	15.7908	21.8676	0.445635	0.116958	2.86666	0.00414829	0.0930186
Nrbp2	80.015	88.7926	71.2374	-0.313851	0.127212	-2.86656	0.00414953	0.0930186
Pnpla8	60.9767	52.5193	69.4341	0.396215	0.107549	2.86649	0.00415057	0.0930186
Lgmn	60.9419	63.8506	58.0332	-0.135594	0.0949212	-2.86643	0.00415125	0.0930186
Tcf3	22.3882	24.0707	20.7057	-0.207929	0.108595	-2.86593	0.00415786	0.0930812
Pank4	40.615	43.8324	37.3976	-0.223525	0.125125	-2.86458	0.00417568	0.0933946
Mospd2	11.2995	8.85063	13.7484	0.582274	0.167939	2.86344	0.00419067	0.0936439
Rpl12	42.8012	51.1752	34.4272	-0.558507	0.206091	-2.86271	0.00420035	0.0937746
H2-Ke6	90.5882	101.128	80.0486	-0.333517	0.164905	-2.86176	0.00421301	0.0939079
1810037I17Rik	54.5499	62.8426	46.2571	-0.433989	0.195272	-2.86159	0.00421528	0.0939079
2610002M06Rik	17.1307	14.5391	19.7223	0.415283	0.141035	2.86139	0.00421786	0.0939079
Pcdhga8	7.20817	5.4558	8.96055	0.625629	0.217105	2.86102	0.00422285	0.09392
Zfp53	5.29654	4.25851	6.33456	0.480057	0.162512	2.86067	0.00422743	0.09392
Slc1a2	397.179	332.705	461.652	0.471353	0.138669	2.86048	0.00422994	0.09392
Thsd7a	23.0965	18.3551	27.8379	0.575254	0.128504	2.85969	0.00424061	0.0940713
Dlx5	3.51659	4.18507	2.8481	-0.43022	0.233519	-2.85772	0.00426698	0.0944849
4930519P11Rik	1.08871	1.95055	0.226868	-1.26601	1.19494	-2.85755	0.00426925	0.0944849
Gm47967	3.99341	2.45129	5.53554	0.921169	0.373196	2.85718	0.00427427	0.0944849
Abhd17a	138.968	147.639	130.296	-0.178992	0.105508	-2.85674	0.00428015	0.0944849
Stac2	13.7115	15.516	11.9071	-0.355697	0.173884	-2.85669	0.00428089	0.0944849
Galnt1	28.0655	24.546	31.585	0.351112	0.104717	2.85657	0.00428246	0.0944849
Ankrd35	3.53831	4.2777	2.79892	-0.474318	0.163775	-2.8553	0.00429956	0.0947765
4930404H24Rik	1.39397	0	2.78795	1.92142	1.57098	2.85307	0.00432993	0.09536
Tmem151a	123.959	131.808	116.109	-0.181501	0.0851514	-2.85269	0.00433507	0.0953871
Kcnma1	35.4186	29.4231	41.4142	0.479381	0.127996	2.85201	0.00434435	0.0955052
Pkia	182.623	155.065	210.181	0.436336	0.112885	2.85171	0.00434845	0.0955094
Inhba	4.21251	3.41103	5.01399	0.447209	0.160557	2.84975	0.00437532	0.0958854
Rpp25l	38.0166	43.9674	32.0659	-0.443536	0.21226	-2.84973	0.00437557	0.0958854
Kpna1	56.1639	47.3626	64.9652	0.447813	0.117835	2.84952	0.00437852	0.0958854
Gm15901	0.289577	0.0284782	0.550675	0.592386	1.39329	2.84932	0.00438127	0.0958854
Gm17229	0.239849	0.0286244	0.451073	0.496404	1.20777	2.84899	0.00438584	0.0958996
Ddx52	20.6279	18.1899	23.0658	0.326641	0.115572	2.84803	0.00439902	0.0960466
Tm9sf3	53.9146	47.3976	60.4316	0.344045	0.0955912	2.84793	0.00440043	0.0960466
Penk	43.6325	50.5861	36.6788	-0.45323	0.206089	-2.84744	0.00440719	0.0960573
Rnasek	497.404	550.61	444.198	-0.309204	0.175923	-2.84707	0.00441232	0.0960573
Catsper4	0.382073	0.0268994	0.737247	0.758508	1.41837	2.84694	0.00441416	0.0960573
Usb1	11.2243	10.9778	11.4708	0.0581881	0.162011	-2.84676	0.00441665	0.0960573
Hes1	16.5418	18.6722	14.4113	-0.352166	0.148963	-2.84413	0.00445322	0.0967665
Fam102b	17.6674	15.2427	20.092	0.376902	0.109355	2.84282	0.00447158	0.0970155
Crebzf	113.182	113.35	113.013	-0.00426384	0.111299	-2.84275	0.00447263	0.0970155
Mettl3	40.9195	42.8166	39.0224	-0.130671	0.096955	-2.84221	0.00448022	0.0970576
Trmt112-ps2	61.7538	74.8535	48.654	-0.611305	0.313631	-2.84201	0.004483	0.0970576
Cox5b	455.149	547.498	362.801	-0.592338	0.297653	-2.84161	0.00448863	0.0970576
Ces2b	0.599362	0.344074	0.854649	0.464534	0.45693	2.84126	0.00449362	0.0970576
Mzt1	83.8138	75.4594	92.1681	0.285143	0.0828062	2.8412	0.00449444	0.0970576
Tbc1d10a	29.1979	32.0422	26.3536	-0.272578	0.137036	-2.84082	0.00449978	0.0970686
Ggps1	51.8185	47.4237	56.2132	0.240635	0.0895288	2.84037	0.00450606	0.0970686
Comtd1	19.4131	22.2178	16.6085	-0.398957	0.194969	-2.84032	0.00450687	0.0970686
G6pdx	20.079	21.3144	18.8436	-0.169296	0.0915914	-2.83982	0.00451396	0.0971356
Rundc3a	433.915	489.055	378.775	-0.367801	0.0998585	-2.83881	0.00452814	0.0973131
Ralbp1	38.0017	31.9313	44.0722	0.452778	0.132784	2.83862	0.00453095	0.0973131
Olfr1118	0.348041	0.203522	0.492561	0.310528	0.4021	2.83835	0.0045347	0.0973131
Gm5345	0.377389	0.0933464	0.661431	0.603676	0.934957	2.83811	0.00453814	0.0973131
Rps6ka3	16.6161	17.5049	15.7273	-0.145699	0.151473	2.83779	0.00454266	0.0973245
Cspp1	37.965	32.526	43.404	0.40541	0.0884422	2.83622	0.00456504	0.0977183
Dhdh	6.69182	5.32036	8.06327	0.520026	0.11536	2.83522	0.00457942	0.0977822
Stra6l	0.644492	0.406917	0.882067	0.419781	0.362203	2.83522	0.00457948	0.0977822
St8sia4	8.94431	7.03815	10.8505	0.560007	0.194929	2.83513	0.00458064	0.0977822
Capn10	40.4414	45.552	35.3308	-0.357648	0.117418	-2.83448	0.00459007	0.0977822
Jsrp1	5.59167	7.0765	4.10684	-0.661301	0.42352	-2.83442	0.00459084	0.0977822
Naa30	28.3764	25.0131	31.7397	0.331806	0.106588	2.83434	0.00459205	0.0977822
Ypel4	126.052	138.004	114.101	-0.272221	0.139509	-2.83358	0.00460301	0.0978026
Carm1	47.0176	49.9671	44.068	-0.177463	0.0945033	-2.83353	0.00460369	0.0978026
Eif2a	52.4123	46.7955	58.029	0.304549	0.0963047	2.83344	0.00460502	0.0978026
Gpr63	4.839	3.28978	6.38822	0.784323	0.35391	2.83314	0.00460932	0.0978088
Lrrc40	46.879	42.395	51.3631	0.271023	0.102444	2.8315	0.00463301	0.098163
Wnk3	11.6901	9.75286	13.6274	0.443951	0.153937	2.83143	0.00463405	0.098163
Zfp60	19.4647	15.8402	23.0892	0.516482	0.136352	2.83111	0.00463867	0.0981757
Pebp1	589.153	635.955	542.351	-0.229308	0.125976	-2.83045	0.0046483	0.098294
Adprh	83.3502	89.9173	76.783	-0.2251	0.120225	-2.82965	0.00465988	0.098294
Gatad2b	37.9451	32.5127	43.3775	0.405121	0.0992562	2.8295	0.00466212	0.098294
Rc3h1	9.8556	8.43018	11.281	0.381073	0.120349	2.82915	0.00466716	0.098294
Nlk	22.1541	19.4556	24.8527	0.337819	0.0919075	2.82871	0.00467358	0.098294
Tssc4	42.2552	47.3295	37.1808	-0.340055	0.143916	-2.82865	0.00467443	0.098294
Arsa	17.1497	18.5777	15.7216	-0.227496	0.123613	-2.82852	0.00467641	0.098294
Pnoc	8.28213	9.57999	6.98426	-0.406108	0.220057	-2.82818	0.00468137	0.098294
Gpx1	87.8056	97.1447	78.4665	-0.304565	0.1437	-2.82815	0.00468183	0.098294
Zbtb17	26.2204	28.1489	24.2919	-0.204766	0.137779	-2.82784	0.00468626	0.098294
Dennd1b	5.47584	4.26446	6.68722	0.546177	0.152569	2.82769	0.00468853	0.098294
Gapdhs	32.1905	35.5681	28.8128	-0.294653	0.148954	-2.82718	0.00469602	0.0983667
Scn1b	304.766	327.897	281.634	-0.2187	0.124827	-2.82373	0.00474684	0.0992539
Romo1	89.9637	106.924	73.0033	-0.544357	0.292911	-2.82349	0.00475039	0.0992539
Timm44	73.951	73.2771	74.6249	0.0259446	0.118578	-2.82348	0.00475057	0.0992539
Rpl18	511.381	590.605	432.158	-0.449742	0.220842	-2.8226	0.00476367	0.0994426
Ctsf	48.3031	50.9468	45.6594	-0.154865	0.0928886	-2.82209	0.00477115	0.0995137
Zfp638	63.903	55.4504	72.3557	0.377924	0.123807	2.82181	0.0047754	0.0995173
Acta1	7.32191	8.4858	6.15801	-0.40621	0.209405	-2.8212	0.00478447	0.0996213
Setbp1	10.1547	8.30942	12	0.481753	0.163959	2.82069	0.00479211	0.099622
2010109A12Rik	0.652793	0.143899	1.16169	0.918199	1.08106	2.82063	0.0047929	0.099622
Rpl28-ps1	421.18	482.754	359.605	-0.423855	0.243957	-2.82009	0.00480098	0.099622
Olfr1336	2.7781	1.9704	3.58581	0.626518	0.280025	2.8199	0.00480388	0.099622
Rrbp1	27.7242	26.319	29.1294	0.141266	0.0979144	2.81933	0.00481237	0.099622
Pnma1	1.77828	2.15101	1.40556	-0.389442	0.258657	-2.81929	0.00481302	0.099622
Triml1	0.802474	0.418387	1.18656	0.624413	0.490113	2.81929	0.00481305	0.099622
Olfr959	0.178662	0.0790642	0.27826	0.2444	0.623144	2.8189	0.00481879	0.0996564
Rb1cc1	70.6864	58.5693	82.8036	0.492442	0.134073	2.81722	0.00484414	0.0999302
Adcy6	22.544	22.9287	22.1593	-0.0471491	0.0877195	-2.81704	0.00484678	0.0999302
B4gat1	100.311	104.926	95.6953	-0.131544	0.0821794	-2.81704	0.00484689	0.0999302
Gnptg	125.926	136.986	114.865	-0.252079	0.117394	-2.81694	0.0048484	0.0999302
Vps72	44.4889	49.9297	39.0482	-0.34677	0.132779	-2.81658	0.00485379	0.0999552
Vwa5b2	21.2987	23.3971	19.2002	-0.272337	0.130277	-2.81632	0.0048578	0.0999552
Cstf2t	53.5864	48.7871	58.3856	0.254342	0.0618115	2.81579	0.00486579	0.0999708
Vmn1r90	0.982466	0.577479	1.38745	0.597853	0.392843	2.81572	0.00486674	0.0999708
Evi5	31.1968	27.718	34.6757	0.312986	0.119874	2.81486	0.00487979	0.100155
Brk1	264.53	291.011	238.05	-0.288711	0.149419	-2.81351	0.0049004	0.100493
Mblac1	4.58459	5.38864	3.78054	-0.418334	0.227157	-2.81234	0.00491827	0.100775
Zranb1	37.4141	30.3408	44.4874	0.537423	0.144963	2.81194	0.00492433	0.100815
Bptf	43.6438	37.2761	50.0115	0.414381	0.110802	2.80984	0.00495663	0.10132
Ndrg4	1366.75	1427.68	1305.83	-0.128618	0.0768532	-2.80946	0.00496254	0.10132
Cebpb	69.1066	77.4138	60.7994	-0.343516	0.158664	-2.80928	0.00496532	0.10132
Atp6v1f	307.954	344.955	270.953	-0.347223	0.186805	-2.80926	0.00496561	0.10132
Fbll1	39.4878	44.184	34.7915	-0.336196	0.160107	-2.80758	0.0049915	0.101606
Pf4	3.14996	4.96621	1.33372	-1.35418	0.800545	-2.80757	0.00499168	0.101606
Cdc73	18.4331	14.6782	22.1881	0.56462	0.142404	2.80746	0.00499341	0.101606
Mrpl12	59.3145	65.4692	53.1597	-0.295464	0.151957	-2.80728	0.00499626	0.101606
Mea1	86.2584	98.0948	74.422	-0.393825	0.197594	-2.80682	0.00500325	0.10162
Olfr1397-ps1	0.182753	0	0.365507	0.449436	1.62946	2.80669	0.00500529	0.10162
Dhrs1	87.6205	91.2828	83.9581	-0.119311	0.123847	-2.80623	0.00501253	0.101683
Sh3bgrl3	321.767	357.634	285.899	-0.321969	0.18203	-2.80534	0.00502642	0.10188
Tmf1	14.9432	12.9481	16.9382	0.36297	0.120023	2.80475	0.00503556	0.101981
Arhgap5	57.6633	46.0468	69.2797	0.579013	0.192942	2.80434	0.00504203	0.102027
Dmac2	56.7906	59.8721	53.7091	-0.154	0.127792	-2.80368	0.00505232	0.102129
Aftph	60.9241	54.3788	67.4694	0.306125	0.0940579	2.80335	0.00505751	0.102129
Kazald1	1.96555	2.4281	1.503	-0.453749	0.295681	-2.80321	0.00505959	0.102129
Baz1a	2.33851	2.62761	2.04941	-0.250488	0.22008	2.80263	0.00506877	0.102229
Srsf10	81.6509	73.5237	89.7782	0.284647	0.0676359	2.80144	0.00508749	0.102269
Rpp21	50.3453	59.0112	41.6794	-0.491691	0.257236	-2.80119	0.00509151	0.102269
Abcb4	4.79888	4.05813	5.53962	0.370603	0.142813	2.80117	0.00509174	0.102269
Ccdc167	15.2448	15.3014	15.1882	-0.0100586	0.142098	-2.80108	0.00509321	0.102269
1110008P14Rik	127.179	144.504	109.855	-0.392388	0.1579	-2.80099	0.00509466	0.102269
D8Ertd738e	176.874	200.298	153.45	-0.382195	0.211745	-2.80089	0.00509621	0.102269
Mtch1	565.221	571.941	558.5	-0.0342479	0.107787	-2.80065	0.00510005	0.102269
Clcn2	40.1486	41.3998	38.8974	-0.0877642	0.104675	-2.80011	0.0051085	0.102354
Larp4	18.8314	16.7021	20.9607	0.311002	0.120121	2.7995	0.00511821	0.102388
Atp5j	428.027	478.887	377.166	-0.343674	0.191024	-2.79947	0.00511858	0.102388
Clip2	41.2529	42.9165	39.5892	-0.113666	0.0717265	-2.79915	0.00512369	0.102407
A430005L14Rik	36.3127	40.0443	32.5811	-0.289533	0.153537	-2.79848	0.00513435	0.102536
Olfr856-ps1	0.272851	0.0361514	0.50955	0.542884	1.2078	2.79778	0.00514548	0.102674
Senp7	37.7224	32.7049	42.7399	0.375989	0.130173	2.79619	0.00517094	0.102998
C1qc	47.1198	52.3516	41.888	-0.314958	0.158261	-2.79613	0.00517194	0.102998
Cfap46	1.69247	2.21232	1.17263	-0.564173	0.38852	-2.79583	0.00517665	0.102998
Gm10974	10.4565	2.87269	18.0404	2.29765	0.86111	2.79571	0.00517857	0.102998
Akap10	14.9056	12.0367	17.7744	0.526192	0.14151	2.79499	0.0051901	0.103143
Arfgef3	25.727	21.2459	30.2082	0.488385	0.157397	2.79468	0.00519517	0.10316
Iscu	146.447	161.524	131.37	-0.296071	0.151033	-2.79415	0.00520362	0.103244
Nrsn2	46.3807	52.5955	40.166	-0.380658	0.182085	-2.79367	0.00521129	0.103302
Clpp	69.6941	75.8829	63.5053	-0.253247	0.134216	-2.79344	0.005215	0.103302
Mfap2	15.6923	17.5192	13.8653	-0.317069	0.193718	-2.79298	0.00522244	0.103331
Ppil4	34.3698	30.7725	37.9672	0.294482	0.0771093	2.79283	0.00522495	0.103331
Slc39a4	0.0655282	0	0.131056	0.177671	1.70693	2.79164	0.00524411	0.103621
Tmx4	115.389	104.908	125.87	0.260531	0.0893179	2.7914	0.0052481	0.103621
Zfp101	10.4742	8.56605	12.3824	0.484337	0.140315	2.79102	0.0052543	0.10366
Stmn1	348.596	382.489	314.703	-0.280615	0.148112	-2.79072	0.00525915	0.103672
Ddx6	56.4217	48.1022	64.7412	0.421009	0.12448	2.78982	0.00527372	0.103839
Pnck	168.494	183.488	153.499	-0.255928	0.140824	-2.78967	0.00527614	0.103839
Ptges3-ps	29.7316	19.6917	39.7715	0.978512	0.270208	2.78907	0.0052859	0.103868
Olfr794	0.618876	0.368684	0.869068	0.44953	0.397799	2.78884	0.00528964	0.103868
Ppp1r17	0.999529	1.63147	0.367591	-0.94423	0.812669	-2.78863	0.00529313	0.103868
Setd6	45.8492	50.6238	41.0746	-0.295087	0.14623	-2.78846	0.00529588	0.103868
Ndufa7	272.997	311.27	234.724	-0.405696	0.234368	-2.78828	0.00529885	0.103868
Egfl7	44.8652	51.0692	38.6612	-0.392703	0.182673	-2.78716	0.00531724	0.104046
Polr2l	22.0948	27.1145	17.0752	-0.637304	0.273371	-2.78706	0.00531892	0.104046
Gm46415	4.71772	1.22636	8.20908	2.04837	0.978254	2.78695	0.00532074	0.104046
Tyms	5.51557	5.10928	5.92186	0.180159	0.154222	2.78636	0.00533036	0.10411
Olfr735	1.95783	1.28006	2.6356	0.673123	0.341279	2.78623	0.00533252	0.10411
Casc4	48.0678	42.4205	53.7152	0.333566	0.12351	2.78535	0.00534692	0.104247
Zfp964	5.27273	4.69493	5.85052	0.266535	0.104564	2.78524	0.00534873	0.104247
Nadk2	5.35663	7.58019	3.13307	-1.0538	0.496414	-2.78484	0.00535539	0.104247
Dbf4	1.5224	1.03803	2.00678	0.561045	0.235531	2.78451	0.00536086	0.104247
Nrxn3	42.2434	34.0503	50.4365	0.553367	0.174993	2.78448	0.00536144	0.104247
Esp6	2.01111	0.768578	3.25364	1.26611	0.728852	2.78425	0.00536515	0.104247
Zfp653	24.6087	27.1255	22.0919	-0.284488	0.133584	-2.78391	0.00537072	0.104272
Gm16518	3.49287	1.32064	5.6651	1.5221	0.687085	2.78355	0.0053767	0.104305
Zfp607a	2.17457	1.3791	2.97003	0.738733	0.366432	2.78287	0.00538801	0.104442
Gm13541	8.01472	1.4712	14.5582	2.65439	1.06749	2.78256	0.0053932	0.10446
Tuba4a	321.1	342.513	299.688	-0.192095	0.070025	-2.78219	0.00539942	0.104488
N4bp2l2	34.2788	31.1804	37.3772	0.254068	0.122557	2.78196	0.00540325	0.104488
Ino80b	27.5229	29.6875	25.3584	-0.219386	0.165601	-2.78158	0.00540942	0.104525
Gpr62	7.86222	8.57445	7.14999	-0.232392	0.132095	-2.78115	0.00541667	0.104582
Zglp1	2.85356	3.65536	2.05177	-0.609246	0.67059	-2.78075	0.00542329	0.104619
Wwp1	10.7813	9.04133	12.5214	0.42929	0.143843	2.78036	0.00542982	0.104619
Mrpl14	42.1391	48.701	35.5773	-0.442327	0.248325	-2.78027	0.0054314	0.104619
Cul5	36.1085	31.5562	40.6609	0.355762	0.111071	2.77957	0.00544316	0.104724
Srm	69.5108	75.0391	63.9825	-0.226689	0.140232	-2.77925	0.00544851	0.104724
Selenom	214.832	248.39	181.273	-0.452305	0.223454	-2.77917	0.00544974	0.104724
Ankrd24	33.6976	34.9855	32.4097	-0.107151	0.141402	-2.77513	0.00551796	0.105952
Pdzd8	21.7553	18.946	24.5646	0.358047	0.108446	2.77403	0.00553664	0.10618
U2af2	131.36	139.765	122.955	-0.183465	0.10693	-2.77354	0.00554496	0.10618
Mtg1	80.3382	81.0078	79.6686	-0.0237532	0.116582	-2.77354	0.00554507	0.10618
Ncor1	215.21	179.479	250.941	0.48126	0.123112	2.77319	0.00555094	0.10618
Sys1	52.7287	59.6076	45.8497	-0.37146	0.131977	-2.77315	0.00555158	0.10618
Gpt2	43.3877	43.3668	43.4085	0.00135469	0.0849015	2.77233	0.00556558	0.106321
Twsg1	22.085	19.045	25.1251	0.382192	0.115065	2.77212	0.00556929	0.106321
Wdr26	54.4365	46.6037	62.2693	0.410431	0.115806	2.77181	0.00557459	0.106321
Gapdh	2031.43	2177.34	1885.53	-0.207496	0.117062	-2.7717	0.00557636	0.106321
Gm18262	0.441514	0.20511	0.677918	0.477508	0.557571	2.77026	0.00560113	0.106565
Gmps	21.7867	18.9943	24.5792	0.355381	0.107403	2.7702	0.00560216	0.106565
Mrpl41	192.93	224.252	161.608	-0.470148	0.186253	-2.7702	0.00560227	0.106565
Med31	25.786	29.9031	21.6688	-0.447041	0.225139	-2.76969	0.00561104	0.106649
Cacna1g	27.4655	30.2395	24.6916	-0.282075	0.123683	-2.76778	0.00564401	0.107192
Urod	57.9496	63.8651	52.0341	-0.290521	0.110146	-2.76705	0.00565658	0.107331
Plpp7	22.2534	25.2534	19.2533	-0.374348	0.130552	-2.76685	0.0056601	0.107331
Pcdhgb8	1.98165	1.47678	2.48651	0.493315	0.238868	2.7663	0.00566962	0.107354
Abhd18	11.0089	8.48869	13.5292	0.614673	0.182702	2.76627	0.0056701	0.107354
Strbp	39.8137	34.0901	45.5373	0.407324	0.0888134	2.76463	0.00569877	0.107813
Fam98c	27.7064	31.4081	24.0047	-0.374158	0.141756	-2.7638	0.00571328	0.107944
Mrpl57	80.1769	90.5185	69.8353	-0.369595	0.151498	-2.76373	0.00571455	0.107944
Med10	62.9297	67.9418	57.9176	-0.22668	0.1338	-2.76346	0.00571926	0.10795
Ssh2	11.9598	9.09721	14.8224	0.64801	0.14202	2.76258	0.00573464	0.10812
Nfkbib	24.1089	27.1164	21.1014	-0.347274	0.145789	-2.76244	0.00573712	0.10812
Gpr171	0.532178	0.253536	0.810819	0.530639	0.55891	2.76168	0.00575052	0.108289
Ppp4r4	33.9114	33.4542	34.3686	0.0377901	0.085959	2.76133	0.00575666	0.108321
Gpalpp1	16.4862	14.1909	18.7814	0.380938	0.117033	2.76079	0.00576614	0.108416
Haghl	84.516	93.3461	75.6859	-0.299001	0.160594	-2.75969	0.00578563	0.108699
C5ar2	0.796347	0.525544	1.06715	0.43832	0.335933	2.75889	0.00579981	0.108776
Uqcrc1	196.306	203.104	189.508	-0.0994558	0.0877044	-2.75885	0.00580053	0.108776
Vps4b	44.7656	43.3271	46.2041	0.0907226	0.0690119	2.7587	0.00580312	0.108776
Zyg11b	41.5191	34.5094	48.5287	0.480063	0.146701	2.75772	0.0058206	0.108986
Dctn3	143.793	159.993	127.594	-0.324175	0.166899	-2.75681	0.00583678	0.108986
Stmn3	474.176	519.555	428.797	-0.276395	0.147134	-2.75675	0.00583788	0.108986
Scamp3	80.2772	86.3033	74.251	-0.214326	0.129174	-2.75662	0.00584027	0.108986
Zfp771	67.8459	75.3396	60.3522	-0.315317	0.139078	-2.75659	0.00584069	0.108986
Rtl8a	99.1617	112.884	85.4391	-0.397814	0.190952	-2.75657	0.00584106	0.108986
Usp21	49.4597	53.6742	45.2451	-0.241558	0.127447	-2.7561	0.0058496	0.109061
Pmm1	229.376	246.613	212.139	-0.216296	0.127561	-2.75524	0.00586486	0.109263
Cxcl17	0.226108	0	0.452215	0.538255	1.56721	2.75496	0.00586986	0.109273
G6pc3	51.8525	55.3047	48.4004	-0.188732	0.13424	-2.75419	0.00588374	0.109362
Sod1	581.286	647.207	515.365	-0.328062	0.191399	-2.75412	0.00588503	0.109362
Cops9	368.996	427.625	310.368	-0.461096	0.243929	-2.75384	0.00588998	0.109362
Ogfod2	31.4613	36.0726	26.85	-0.412673	0.166668	-2.7537	0.00589256	0.109362
Melk	0.102515	0.012475	0.192554	0.236169	1.2207	2.75335	0.00589881	0.109395
Rabggta	32.0544	34.4304	29.6784	-0.207762	0.109208	-2.75234	0.00591707	0.109538
Clic4	13.6082	11.5255	15.6908	0.414187	0.130417	2.75214	0.00592067	0.109538
Nol8	16.5491	14.1907	18.9075	0.390122	0.12272	2.75203	0.00592262	0.109538
Ppp1cb	176.058	160.533	191.584	0.253664	0.100569	2.75193	0.00592448	0.109538
Drap1	206.428	229.588	183.268	-0.323509	0.178101	-2.75142	0.00593366	0.109604
Ldlr	5.90942	6.59075	5.2281	-0.28545	0.157135	-2.75086	0.00594387	0.109604
Nudt9	65.0271	69.5044	60.5498	-0.19596	0.127925	-2.75074	0.00594605	0.109604
Olfr1325	0.180019	0.0688838	0.291153	0.272555	0.691093	2.75053	0.00594995	0.109604
Vps16	99.8379	105.663	94.0125	-0.166876	0.121513	-2.75036	0.00595292	0.109604
Clasrp	77.3755	83.3572	71.3938	-0.220644	0.137102	-2.75006	0.00595838	0.109604
Pik3ca	24.2959	19.4236	29.1682	0.56279	0.141295	2.75	0.00595946	0.109604
Cox6a2	7.57788	9.7409	5.41486	-0.743626	0.379136	-2.74943	0.0059699	0.10966
Calcoco1	78.0085	81.47	74.547	-0.126496	0.105372	-2.74934	0.00597159	0.10966
F10	0.433742	0.261774	0.60571	0.347758	0.41737	2.74885	0.00598044	0.10966
Gm18180	0.593644	0.177307	1.00998	0.771692	0.870707	2.74879	0.00598163	0.10966
Fcrl6	2.33675	1.31742	3.35607	0.910507	0.443171	2.7486	0.00598498	0.10966
0610010K14Rik	79.0997	90.9328	67.2666	-0.4294	0.196322	-2.74821	0.00599225	0.109711
Itga4	9.8342	8.17214	11.4963	0.446168	0.141134	2.74747	0.00600563	0.109823
Gm48128	14.7376	9.25643	20.2187	1.04881	0.383631	2.74724	0.00600998	0.109823
Stac3	4.64693	5.40942	3.88444	-0.392001	0.370689	-2.74714	0.00601183	0.109823
Cntf	3.2074	4.49038	1.92441	-0.908759	0.498791	-2.74666	0.00602058	0.1099
Msrb1	27.1333	31.2338	23.0328	-0.423568	0.216065	-2.74539	0.00604391	0.110244
Hist1h4h	7.16783	9.49878	4.83688	-0.846953	0.436877	-2.74496	0.00605175	0.110305
Zfp874b	9.73866	7.78769	11.6896	0.530095	0.196542	2.74459	0.00605869	0.110349
Ddx39b	199.598	211.534	187.662	-0.17189	0.098063	-2.7439	0.00607134	0.110379
Hsp90aa1	629.187	519.652	738.723	0.506666	0.110913	2.74377	0.00607381	0.110379
Zfp617	18.7439	15.9936	21.4943	0.404567	0.108072	2.74376	0.00607391	0.110379
Olfr600	1.00161	0.510339	1.49287	0.722937	0.536066	2.74315	0.00608529	0.110438
Cntln	6.86927	5.92529	7.81325	0.347798	0.126115	2.74307	0.00608681	0.110438
Rspry1	13.2374	11.2743	15.2005	0.400399	0.127797	2.74286	0.00609071	0.110438
Fam181a	1.52058	1.8643	1.17686	-0.395931	0.353028	-2.74216	0.0061036	0.110589
Rtl8c	428.051	466.772	389.329	-0.261117	0.19788	-2.74188	0.00610885	0.110602
D3Ertd254e	7.13582	6.25474	8.01689	0.313706	0.150623	2.74072	0.00613041	0.110911
Alkbh7	29.6575	34.3489	24.9661	-0.445034	0.225926	-2.74007	0.00614254	0.111048
Rif1	20.1384	21.8712	18.4055	-0.237065	0.159786	2.73944	0.00615441	0.111081
Gm3629	0.15944	0.0336696	0.28521	0.314229	1.09766	2.73943	0.00615452	0.111081
B9d2	19.9072	22.4762	17.3382	-0.356348	0.18247	-2.73925	0.006158	0.111081
Aamp	124.847	133.471	116.224	-0.198032	0.114972	-2.73846	0.00617283	0.111266
Akr1a1	338.846	366.319	311.373	-0.233765	0.124459	-2.73806	0.00618027	0.111318
Srek1	101.298	91.3675	111.228	0.280981	0.0729342	2.73774	0.00618632	0.111345
Olfr64	0.285646	0.169704	0.401587	0.260918	0.412157	2.73727	0.00619517	0.111422
Ankrd54	18.1397	19.9396	16.3399	-0.27214	0.163496	-2.73647	0.00621024	0.111611
Adat3	2.63568	3.6533	1.61807	-0.829753	0.260688	-2.73572	0.00622441	0.111783
Gm10038	13.5917	7.26628	19.9172	1.33938	0.425003	2.73511	0.00623598	0.111829
Gm20458	5.19869	8.24484	2.15254	-1.55213	0.744723	-2.73488	0.00624033	0.111829
Ccdc174	26.1122	23.4821	28.7424	0.280797	0.10876	2.73477	0.00624235	0.111829
Prpf40a	33.0724	28.512	37.6328	0.388524	0.135586	2.73451	0.00624732	0.111829
Mrpl2	70.4822	72.9719	67.9926	-0.100537	0.157486	-2.73438	0.00624985	0.111829
Zfp536	24.265	19.9536	28.5765	0.497253	0.182216	2.73401	0.00625684	0.111872
Atp13a2	81.9549	88.1295	75.7803	-0.215166	0.0999902	-2.73336	0.00626916	0.11197
Ccdc144b	1.25926	0.747986	1.77053	0.66447	0.444081	2.73311	0.0062739	0.11197
Mcam	5.88753	6.87126	4.9038	-0.41495	0.199828	-2.733	0.00627607	0.11197
Fyttd1	73.0379	65.0964	80.9795	0.310691	0.0965172	2.73273	0.00628111	0.111978
AC165106.2	6.92731	1.79294	12.0617	2.22548	1.0064	2.73218	0.00629161	0.112075
Ppan	24.8963	29.1565	20.6361	-0.479032	0.173901	-2.73188	0.00629745	0.112075
Mastl	0.332364	0.211221	0.453507	0.263075	0.493312	2.73173	0.00630034	0.112075
Bnip3l	100.513	95.3576	105.668	0.146657	0.103433	2.73134	0.00630764	0.112124
Cisd3	57.7602	61.8132	53.7072	-0.199337	0.171833	-2.73092	0.00631569	0.112169
Rfx3	58.8078	51.3633	66.2522	0.361024	0.122843	2.73073	0.00631941	0.112169
Foxo6	28.3371	32.3263	24.3478	-0.394801	0.18184	-2.7302	0.00632964	0.112235
Uty	12.7759	10.4563	15.0956	0.490526	0.165672	2.73006	0.00633227	0.112235
Sdr39u1	78.4227	82.443	74.4025	-0.146178	0.131355	-2.72943	0.00634449	0.112286
Adgrb1	276.183	296.241	256.125	-0.209162	0.106049	-2.72919	0.00634904	0.112286
Glrx5	55.9915	64.6124	47.3706	-0.439839	0.147484	-2.72899	0.0063529	0.112286
Mybbp1a	35.9584	39.3103	32.6066	-0.262405	0.0831027	-2.72896	0.00635353	0.112286
Serpinb13	0.29851	0.0817818	0.515238	0.486135	0.8989	2.7271	0.00638929	0.112836
Kif17	14.3934	15.5414	13.2454	-0.215579	0.126245	-2.72622	0.00640642	0.113057
Wrn	3.58182	2.90562	4.25801	0.428966	0.166415	2.72497	0.00643075	0.113404
Tarsl2	19.5918	20.2904	18.8931	-0.0979406	0.0885736	2.72428	0.00644422	0.113491
Plk3	3.01854	3.49357	2.54351	-0.342683	0.206014	-2.72424	0.00644495	0.113491
Ccdc25	28.7942	25.473	32.1153	0.322974	0.085132	2.72328	0.00646365	0.113738
Pim2	46.9708	50.1624	43.7793	-0.19225	0.106917	-2.72282	0.0064728	0.113817
B4galt3	64.4142	65.0741	63.7542	-0.0291115	0.0944463	-2.72236	0.00648172	0.113877
Srek1ip1	29.7761	24.2922	35.26	0.519687	0.154967	2.72217	0.00648556	0.113877
Zfp398	9.55561	8.28026	10.831	0.35033	0.123281	2.72134	0.00650187	0.114082
Jag2	27.0572	29.8485	24.2659	-0.288012	0.114228	-2.72107	0.00650719	0.114093
Tdrd3	19.7171	17.4401	21.994	0.318417	0.0825402	2.72053	0.00651775	0.114196
Egfr	3.03828	3.11775	2.9588	-0.0567931	0.16135	2.7195	0.00653798	0.114392
Zfp593	7.45142	8.32222	6.58062	-0.298356	0.164224	-2.7194	0.00654012	0.114392
Slc38a9	11.9301	10.9282	12.932	0.224031	0.0965706	2.71925	0.00654297	0.114392
Olfr1330	0.47004	0.243771	0.69631	0.447678	0.587666	2.71878	0.00655241	0.114475
Rps6kl1	27.2558	29.1774	25.3342	-0.196528	0.111011	-2.71821	0.00656366	0.11459
Tsfm	30.0712	34.1708	25.9715	-0.382939	0.174393	-2.71786	0.00657062	0.114629
Gm47406	8.184	5.78527	10.5827	0.771496	0.278442	2.7174	0.00657974	0.114706
Arl2	48.4273	53.9153	42.9393	-0.321697	0.167785	-2.71649	0.00659781	0.114939
Cep131	19.8467	19.5111	20.1823	0.0464557	0.144773	-2.71559	0.00661571	0.115169
Cxxc1	45.5518	49.6695	41.4341	-0.255895	0.129118	-2.71498	0.00662806	0.115235
Fscn1	158.634	169.116	148.152	-0.189736	0.112921	-2.71493	0.00662895	0.115235
Gaa	175.707	185.943	165.47	-0.16733	0.114153	-2.7146	0.00663556	0.115268
Cyba	18.2971	21.3709	15.2233	-0.46356	0.250887	-2.71266	0.00667463	0.115864
Cort	23.0161	27.6472	18.385	-0.563455	0.287564	-2.71133	0.00670137	0.116246
Eri3	133.478	139.74	127.216	-0.134457	0.101368	-2.71088	0.00671056	0.116323
Fam169a	22.1178	19.1304	25.1052	0.37496	0.121927	2.70981	0.00673215	0.116607
Fam171b	121.121	102.624	139.618	0.440429	0.133712	2.7096	0.00673652	0.116607
Polr2f	147.733	159.465	136.002	-0.22806	0.203628	-2.70908	0.00674705	0.11663
Zcchc13	0.13417	0	0.268339	0.342941	1.59051	2.70898	0.00674907	0.11663
9930021J03Rik	23.7286	19.2493	28.2079	0.528488	0.166683	2.70883	0.00675215	0.11663
Kif5c	173.606	152.27	194.943	0.354354	0.110579	2.707	0.00678943	0.117191
Gm45716	10.9135	13.2748	8.55207	-0.579589	0.246884	-2.7066	0.00679763	0.11725
Wasl	69.5582	60.4961	78.6202	0.372639	0.117821	2.70537	0.00682277	0.1176
Olfr15	0.074838	0.023826	0.12585	0.137044	0.808158	2.70491	0.00683239	0.117683
Shoc2	23.4227	20.133	26.7123	0.391029	0.120927	2.704	0.00685096	0.11792
Pced1a	12.472	13.7664	11.1775	-0.278093	0.149931	-2.70357	0.0068599	0.117974
Nrg3	17.6772	15.3386	20.0159	0.363197	0.114031	2.70338	0.00686376	0.117974
Cav1	13.1466	14.8977	11.3956	-0.358994	0.158958	2.70297	0.00687235	0.118038
Olfr633	0.118575	0.0397222	0.197428	0.20374	0.832727	2.7023	0.00688614	0.11819
Ms4a6c	0.664831	0.325683	1.00398	0.596132	0.521421	2.70207	0.00689089	0.11819
Slc25a10	19.117	21.9512	16.2827	-0.409238	0.154253	-2.70163	0.0069001	0.118198
Gabra2	52.9337	41.0598	64.8076	0.645811	0.174621	2.70158	0.00690101	0.118198
Rbm4b	28.8971	27.2278	30.5663	0.161268	0.110265	2.70066	0.00692023	0.11831
Hyal2	9.3794	10.3826	8.37618	-0.279761	0.148106	-2.70058	0.00692179	0.11831
Zfp354c	24.574	19.4203	29.7277	0.589534	0.170713	2.70038	0.00692607	0.11831
Cacna2d1	76.8713	65.5976	88.145	0.420684	0.133442	2.70025	0.00692867	0.11831
Matr3	450.842	393.542	508.141	0.367886	0.112674	2.70011	0.00693175	0.11831
Cebpa	14.1115	15.2332	12.9898	-0.214576	0.117272	-2.69944	0.00694563	0.118459
Por	74.2646	73.9495	74.5796	0.0120784	0.0959971	-2.69905	0.00695376	0.118459
Olfr55	0.525483	0.202613	0.848354	0.620068	0.716494	2.69899	0.00695504	0.118459
Trmt2a	39.26	42.3028	36.2173	-0.218487	0.117656	-2.69854	0.00696441	0.118536
Nr3c2	78.5956	71.8093	85.382	0.246609	0.106893	2.69682	0.00700041	0.118979
Pcmtd1	51.0625	43.087	59.038	0.445523	0.106585	2.6965	0.00700715	0.118979
Mapk8	31.6275	28.6776	34.5774	0.261588	0.107555	2.69646	0.00700805	0.118979
Nufip2	13.9731	11.4909	16.4553	0.482791	0.155917	2.69637	0.00700996	0.118979
Chchd2	461.663	508.688	414.638	-0.294288	0.161754	-2.69592	0.00701949	0.119052
Acy1	7.88077	9.35497	6.40658	-0.483444	0.204375	-2.69569	0.00702423	0.119052
Son	248.485	224.714	272.256	0.275757	0.116286	2.69517	0.00703524	0.119052
Coq8a	38.7544	44.5924	32.9165	-0.426806	0.117109	-2.69517	0.00703534	0.119052
Dlk2	43.0587	47.1311	38.9862	-0.267466	0.160023	-2.695	0.00703877	0.119052
Borcs8	75.3013	80.2534	70.3492	-0.187531	0.139086	-2.69478	0.00704348	0.119052
Dbi	366.277	416.262	316.291	-0.395148	0.226477	-2.69405	0.00705904	0.119215
Tpi1	513.874	539.608	488.14	-0.144336	0.100258	-2.69387	0.00706287	0.119215
Olfr1309	0.741616	0.459312	1.02392	0.471865	0.381412	2.69308	0.00707947	0.119412
Zfp692	38.1298	42.5846	33.6749	-0.329928	0.164178	-2.69273	0.00708698	0.119456
Gm3244	401.868	453.093	350.643	-0.368878	0.228909	-2.69219	0.00709837	0.119564
Cnot6	33.1633	28.0526	38.274	0.434908	0.120003	2.69188	0.00710505	0.119564
D5Ertd579e	46.8946	39.5162	54.2729	0.448071	0.100159	2.69174	0.00710807	0.119564
Mob1a	11.9114	9.89955	13.9232	0.453286	0.1444	2.69093	0.00712529	0.119772
Slk	38.88	33.1705	44.5895	0.41595	0.0962249	2.68963	0.00715302	0.120114
Ank3	203.87	163.285	244.455	0.579258	0.133508	2.68952	0.00715548	0.120114
Ube2a	53.1311	47.183	59.0792	0.318342	0.0887379	2.68922	0.00716202	0.120141
Arl5a	43.3768	37.1781	49.5755	0.405693	0.117756	2.68853	0.00717677	0.120306
Plod3	33.241	35.9455	30.5366	-0.228372	0.13093	-2.6881	0.00718607	0.120341
Kcnj1	0.0561643	0.0062622	0.106066	0.136432	1.36275	2.68797	0.0071887	0.120341
Rps26	463.618	526.981	400.255	-0.395966	0.212574	-2.68654	0.00721957	0.120769
Gclm	29.9809	32.0773	27.8845	-0.195544	0.119058	2.68633	0.0072242	0.120769
Ing4	59.7426	66.0365	53.4487	-0.300048	0.1327	-2.68572	0.00723748	0.12088
Aurkaip1	87.5305	97.9363	77.1247	-0.340721	0.175897	-2.68535	0.00724539	0.12088
Syncrip	37.7262	33.3113	42.141	0.330375	0.11781	2.68519	0.00724881	0.12088
Sept1	13.9071	19.9572	7.85704	-1.24255	0.320088	-2.68511	0.0072506	0.12088
Pycr2	33.8909	36.7248	31.057	-0.234871	0.122479	-2.6844	0.00726595	0.121015
Csgalnact2	8.42451	6.76706	10.082	0.512771	0.170421	2.68412	0.00727204	0.121015
Rab11fip2	31.7213	27.0549	36.3876	0.414309	0.133373	2.68405	0.00727356	0.121015
Tmlhe	5.43556	4.61671	6.25441	0.369133	0.130221	2.68359	0.00728362	0.121099
Zfp414	92.9069	103.116	82.6975	-0.314939	0.17494	-2.68325	0.00729109	0.121141
Olfr1028	0.969206	0.640608	1.2978	0.486025	0.329606	2.68302	0.00729604	0.121141
Dhfr	1.21115	0.964823	1.45747	0.322777	0.19009	2.68272	0.00730253	0.121166
Crhr1	7.43868	8.14628	6.73108	-0.242516	0.137825	-2.68181	0.00732259	0.121348
Mrps18a	83.0575	88.0707	78.0444	-0.172288	0.12988	-2.68136	0.00733242	0.121348
Abhd13	18.1691	15.8912	20.447	0.344507	0.105141	2.6813	0.00733361	0.121348
Slc19a3	1.15657	0.806169	1.50696	0.473008	0.347361	2.68119	0.00733617	0.121348
Grn	50.4291	53.7449	47.1132	-0.18629	0.100847	-2.6809	0.00734234	0.121348
Vcpip1	14.5287	12.1852	16.8722	0.438798	0.148155	2.68086	0.00734329	0.121348
Zc3h12b	11.8125	9.82076	13.8043	0.45221	0.150216	2.68039	0.0073537	0.12137
Ndst4	10.2054	8.56812	11.8426	0.42463	0.147824	2.68016	0.00735861	0.12137
Zfp518a	3.95767	3.14588	4.76945	0.476755	0.196773	2.68012	0.00735954	0.12137
Pwwp2a	50.2308	42.1973	58.2642	0.456218	0.105153	2.67948	0.00737369	0.121424
Ifi27	63.0023	73.4074	52.5972	-0.473288	0.20116	-2.67936	0.00737633	0.121424
Rps13	413.486	461.294	365.677	-0.334299	0.193078	-2.67928	0.007378	0.121424
Sh2d1a	6.08067	4.33328	7.82806	0.727074	0.31631	2.67907	0.00738267	0.121424
Pop5	148.379	165.822	130.935	-0.338478	0.157306	-2.6784	0.00739739	0.121584
Gm3550	0.733877	0.385917	1.08184	0.587017	0.503642	2.67741	0.00741935	0.121796
Rps6kb2	55.4208	63.6665	47.1751	-0.424732	0.163554	-2.67737	0.00742029	0.121796
Zc3h12c	4.99631	4.14197	5.85065	0.413921	0.157312	2.67692	0.00743032	0.121879
Snai1	0.722128	1.12487	0.319387	-0.687507	0.70934	-2.67666	0.00743604	0.121891
Vmn1r173	0.214731	0.0832462	0.346216	0.313548	0.72604	2.67538	0.00746453	0.122181
Hsbp1	362.641	390.09	335.192	-0.218218	0.12514	-2.67528	0.00746675	0.122181
Fbxo17	2.16424	2.62032	1.70816	-0.418803	0.278391	-2.67507	0.00747135	0.122181
Zfp784	4.86432	5.46964	4.259	-0.298897	0.1689	-2.67465	0.00748075	0.122181
Atp2b1	435.095	372.542	497.649	0.416754	0.138698	2.67446	0.0074849	0.122181
Pik3c2a	13.9685	10.6748	17.2621	0.645449	0.177502	2.67435	0.00748747	0.122181
Ctsd	209.108	217.404	200.813	-0.113979	0.0804001	-2.67423	0.00749006	0.122181
Upf3b	29.3898	24.229	34.5507	0.494793	0.144489	2.67407	0.00749376	0.122181
Phactr1	101.294	87.654	114.934	0.38704	0.116135	2.67341	0.00750852	0.12225
Acd	34.6665	37.878	31.455	-0.260514	0.141834	-2.67318	0.00751364	0.12225
Dnajc2	31.6215	25.9828	37.2603	0.503808	0.115693	2.67316	0.00751405	0.12225
Fzd3	14.5517	12.2167	16.8867	0.436528	0.137518	2.67289	0.00752007	0.12225
Tha1	5.04889	5.57891	4.51886	-0.253479	0.207397	-2.67243	0.00753037	0.12225
Hipk3	26.1699	22.786	29.5538	0.361235	0.109925	2.67233	0.00753268	0.12225
Ubc	1687.48	1710.86	1664.1	-0.039961	0.0787364	-2.67231	0.007533	0.12225
Bcat2	17.8509	19.6438	16.0579	-0.275267	0.127982	-2.67159	0.00754921	0.122432
Fam189b	39.3862	46.5546	32.2178	-0.51763	0.121884	-2.67022	0.00758005	0.122819
Atp6v0e2	363.647	376.579	350.716	-0.102368	0.0799648	-2.67004	0.00758424	0.122819
Ccdc106	82.9172	94.3794	71.455	-0.396591	0.13829	-2.66973	0.00759133	0.122819
Krr1	24.045	21.9361	26.1539	0.243539	0.0847602	2.66956	0.00759516	0.122819
Pfkm	204.389	212.093	196.684	-0.108291	0.0763693	-2.66942	0.00759823	0.122819
Pomgnt2	37.6432	40.2756	35.0107	-0.196864	0.112073	-2.66872	0.00761414	0.122861
Rnh1	41.3816	45.3497	37.4134	-0.27095	0.141443	-2.6683	0.00762358	0.122861
Fam49a	72.3379	65.2616	79.4142	0.279278	0.119508	2.66816	0.00762672	0.122861
Grhpr	36.1378	41.4496	30.826	-0.415543	0.137669	-2.66815	0.00762708	0.122861
Ly6e	254.378	273.384	235.372	-0.215136	0.125804	-2.66794	0.00763171	0.122861
Lnx1	10.9593	13.1198	8.79877	-0.527046	0.189855	-2.66727	0.00764694	0.122861
Usp37	12.0699	12.2844	11.8553	-0.0473751	0.0948025	2.66711	0.00765075	0.122861
Snrpg	56.0227	65.2435	46.8018	-0.470712	0.259851	-2.66703	0.0076524	0.122861
Commd5	26.6822	29.4646	23.8998	-0.290998	0.162668	-2.66694	0.00765443	0.122861
Spin1	99.5025	90.0825	108.922	0.271241	0.0718212	2.66674	0.00765908	0.122861
Rbfox1	400.816	338.146	463.487	0.453733	0.149752	2.66671	0.00765983	0.122861
Fdx1l	63.8737	69.8805	57.8669	-0.267933	0.163883	-2.66665	0.00766121	0.122861
Nkx6-2	4.38365	5.42502	3.34228	-0.565246	0.342088	-2.666	0.00767602	0.123018
Yif1b	43.8221	49.1254	38.5188	-0.343001	0.181076	-2.66532	0.00769158	0.123186
Nrxn1	166.956	142.358	191.554	0.425645	0.136526	2.66457	0.00770876	0.123381
Elac2	18.0098	19.2088	16.8108	-0.182232	0.101099	-2.66388	0.00772461	0.123491
Ptpn4	14.2309	12.628	15.8338	0.304786	0.171185	2.66383	0.00772577	0.123491
Cul1	151.32	139.462	163.179	0.225092	0.0884565	2.66351	0.0077329	0.123524
Id3	48.2162	54.2383	42.1941	-0.354832	0.197222	-2.66266	0.00775247	0.123647
Styxl1	0.48536	0.178167	0.792554	0.605472	0.79756	2.66266	0.00775265	0.123647
Hapln1	20.0451	17.7689	22.3213	0.313305	0.181887	2.66252	0.00775576	0.123647
Slc22a21	2.76871	2.71193	2.8255	0.0434811	0.251973	-2.66209	0.00776567	0.123724
Col26a1	11.6246	9.16972	14.0795	0.568307	0.22847	2.6615	0.00777932	0.123833
Rdx	39.4969	35.0328	43.961	0.319365	0.0912911	2.66122	0.00778574	0.123833
Tlk1	40.9151	35.8624	45.9679	0.349526	0.108972	2.66107	0.00778934	0.123833
Cystm1	88.2191	96.6932	79.745	-0.274885	0.167858	-2.66085	0.00779446	0.123833
Itm2c	574.014	598.797	549.232	-0.124435	0.0853119	-2.6607	0.00779794	0.123833
Tmem11	31.9855	35.1422	28.8288	-0.276978	0.14673	-2.66048	0.00780293	0.123833
Pcdh17	23.6835	19.6639	27.7031	0.474094	0.156565	2.65983	0.00781803	0.123972
Wdr43	17.6603	15.8765	19.4442	0.276676	0.0782354	2.65964	0.00782242	0.123972
Dda1	82.8185	88.936	76.701	-0.210966	0.110806	-2.65945	0.00782692	0.123972
Itch	28.021	23.3617	32.6802	0.467287	0.132753	2.65732	0.00787649	0.124676
Gng3	76.9527	87.1118	66.7936	-0.378186	0.188074	-2.65662	0.00789273	0.124852
Gm48032	8.10834	15.0594	1.15727	-2.89614	1.38753	-2.65554	0.00791821	0.125031
Mbtd1	21.9884	17.1252	26.8517	0.619769	0.104737	2.65554	0.00791826	0.125031
Klhl32	7.34723	6.83241	7.86205	0.178184	0.128891	2.65544	0.00792043	0.125031
Ankrd13c	53.2933	47.4672	59.1193	0.310818	0.0969932	2.65527	0.00792449	0.125031
Lrrtm4	71.6753	61.3319	82.0186	0.413464	0.116026	2.65501	0.0079306	0.125047
Bzw1	74.4697	65.8154	83.124	0.332335	0.0955326	2.65478	0.00793613	0.125053
Trappc2l	96.1655	110.964	81.3668	-0.442902	0.218869	-2.65427	0.00794799	0.125159
Col4a3bp	32.2138	29.0656	35.362	0.274319	0.111265	2.6536	0.00796376	0.125313
Abhd11	25.4039	28.1398	22.668	-0.300056	0.167095	-2.65342	0.00796805	0.125313
6430628N08Rik	0.393641	0.653908	0.133374	-0.545255	0.905719	-2.65317	0.00797385	0.125324
Skint4	0.540625	0.365738	0.715512	0.328958	0.323359	2.65268	0.00798552	0.125418
Plac9	0.372163	0.14284	0.601485	0.486787	1.56708	2.65249	0.00799013	0.125418
Atp5j2	267.432	320.778	214.086	-0.581148	0.243858	-2.65202	0.00800112	0.12551
Kpna4	53.4294	46.7865	60.0723	0.353917	0.0985611	2.65153	0.00801285	0.125605
Med22	46.1858	48.6627	43.7089	-0.151599	0.110134	-2.6513	0.00801823	0.125605
Scn2a	79.9023	68.0809	91.7236	0.424649	0.138335	2.65111	0.00802269	0.125605
Galnt13	6.61699	5.45722	7.77677	0.442777	0.175863	2.6509	0.00802774	0.125605
Doc2g	4.80971	5.53678	4.08264	-0.363001	0.23123	-2.65037	0.00804033	0.125678
Dnm1	751.064	822.649	679.48	-0.275477	0.0879262	-2.65027	0.00804282	0.125678
Zbtb6	10.7289	9.21253	12.2453	0.375138	0.120409	2.65006	0.00804784	0.125678
Kdm5a	19.7948	17.3723	22.2174	0.337679	0.115328	2.64953	0.00806037	0.125793
Tmem256	102.174	119.009	85.3395	-0.475052	0.263899	-2.64803	0.00809616	0.126271
Tspan9	20.8709	24.3173	17.4245	-0.458495	0.10677	-2.64694	0.0081224	0.126599
Ndufa8	197.05	217.386	176.713	-0.297328	0.167544	-2.64631	0.00813749	0.126696
Gm44790	0.375476	0.0482368	0.702715	0.699872	1.31808	2.64604	0.00814413	0.126696
Tesc	87.2979	92.9191	81.6767	-0.183936	0.139236	-2.64603	0.00814418	0.126696
Chil5	0.329777	0.111157	0.548396	0.478711	0.99515	2.64581	0.00814944	0.126698
Ubxn1	109.614	117.911	101.317	-0.216838	0.13134	-2.64511	0.00816653	0.126883
Smarca5	31.5819	26.284	36.8799	0.473378	0.122504	2.64461	0.0081785	0.126901
Atad5	3.29547	2.86389	3.72704	0.290886	0.222055	2.64441	0.00818338	0.126901
Nr2c2ap	24.9967	28.233	21.7604	-0.36107	0.194837	-2.64404	0.00819226	0.126901
Rsrp1	246.474	265.122	227.826	-0.217834	0.108627	-2.64399	0.0081936	0.126901
Gm9964	1.91291	1.03044	2.79538	0.902453	0.476454	2.64377	0.00819895	0.126901
Olfr365	1.06069	0.704245	1.41714	0.504169	0.351789	2.64368	0.00820097	0.126901
Iglon5	23.2832	25.7414	20.825	-0.293094	0.115747	-2.64338	0.00820817	0.126901
Poglut1	42.6395	37.9391	47.3398	0.311991	0.0821348	2.64334	0.00820932	0.126901
Ppp1r35	39.5648	44.0232	35.1064	-0.318413	0.17466	-2.64284	0.00822131	0.127007
Dusp1	7.75336	9.14374	6.36297	-0.46223	0.241736	-2.64143	0.00825569	0.127457
Ttll1	29.9937	31.7653	28.2222	-0.165106	0.105656	-2.64101	0.00826604	0.127536
Maea	71.8536	75.5738	68.1334	-0.147468	0.088818	-2.64058	0.00827642	0.127558
Rbms3	4.72841	3.61781	5.83902	0.566579	0.196293	2.6405	0.00827847	0.127558
Gm10146	83.1607	105.594	60.7274	-0.788145	0.392444	-2.64031	0.00828312	0.127558
Tulp1	0.52781	0.254819	0.800801	0.52116	0.604753	2.63982	0.00829501	0.127661
Chchd6	55.5207	60.7863	50.2551	-0.269591	0.156282	-2.63939	0.00830545	0.127741
0610012G03Rik	55.5233	63.7425	47.3041	-0.422565	0.199844	-2.63911	0.00831237	0.127767
Cadm1	113.894	103.598	124.19	0.259267	0.106504	2.63873	0.00832182	0.127832
Trip11	9.14459	7.81666	10.4725	0.379878	0.117129	2.63826	0.00833332	0.127928
Rbfa	32.5411	35.3814	29.7007	-0.244931	0.140127	-2.6371	0.0083619	0.128199
Dcaf15	25.0857	27.0063	23.165	-0.212835	0.154067	-2.63707	0.00836257	0.128199
Plcb1	52.395	45.2539	59.536	0.38822	0.104467	2.6366	0.00837426	0.128199
Bicd1	15.4347	13.1918	17.6776	0.396254	0.146721	2.63659	0.0083745	0.128199
Map1lc3a	122.813	132.586	113.041	-0.228218	0.147774	-2.63645	0.00837788	0.128199
Usp35	16.4483	17.0849	15.8116	-0.105335	0.137449	-2.63624	0.00838306	0.128199
Tnfsf12	10.0162	10.881	9.15144	-0.226975	0.174865	-2.63605	0.00838772	0.128199
Stox2	26.9035	23.0918	30.7151	0.39663	0.113934	2.63532	0.00840569	0.128315
Fis1	232.632	257.037	208.227	-0.302507	0.170456	-2.63518	0.00840927	0.128315
Pycrl	21.7407	24.5365	18.945	-0.356534	0.182407	-2.63454	0.00842522	0.128315
Nudt21	39.2182	34.761	43.6753	0.321093	0.0807232	2.63449	0.00842648	0.128315
Gm43680	8.46913	2.18034	14.7579	2.30882	0.977239	2.63425	0.00843229	0.128315
Smc2	8.32131	6.90946	9.73315	0.440424	0.155455	2.63418	0.00843411	0.128315
AI846148	16.5445	17.9719	15.1172	-0.235265	0.1261	-2.63403	0.00843786	0.128315
Rita1	21.5477	23.3573	19.7382	-0.232062	0.158036	-2.63377	0.00844434	0.128315
Armc1	45.7942	39.2807	52.3076	0.404252	0.125745	2.63353	0.00845029	0.128315
Snx30	13.7674	12.0807	15.4542	0.331022	0.108215	2.63342	0.00845288	0.128315
Esrra	38.187	42.036	34.3379	-0.284331	0.129817	-2.63341	0.00845313	0.128315
Gpn2	12.6946	14.3958	10.9935	-0.360289	0.182481	-2.63284	0.00846732	0.128451
Gm5466	0.343435	0.104453	0.582417	0.518798	0.893078	2.63174	0.00849485	0.128788
Psmg4	40.9861	48.4008	33.5714	-0.514954	0.277907	-2.6307	0.00852098	0.128985
Fam126b	34.0938	28.133	40.0546	0.494889	0.163337	2.63066	0.00852189	0.128985
Hdac7	29.2788	30.8793	27.6783	-0.152658	0.136244	-2.63059	0.00852367	0.128985
Prag1	5.11862	5.63581	4.60143	-0.244477	0.145632	-2.63032	0.00853033	0.129006
Kcnd2	54.102	45.307	62.897	0.464519	0.149729	2.62986	0.00854209	0.129104
Kcna2	22.5161	19.1179	25.9143	0.419897	0.138375	2.62909	0.00856146	0.129141
Nudt14	110.078	96.3123	123.843	0.359426	0.0969422	2.62875	0.00857	0.129141
Supt4a	148.19	163.898	132.482	-0.304924	0.182901	-2.62869	0.00857146	0.129141
Hist3h2a	53.0306	57.3105	48.7507	-0.229038	0.125719	-2.62856	0.00857464	0.129141
Gadd45g	45.7276	52.5628	38.8923	-0.42512	0.212713	-2.62853	0.00857544	0.129141
Chd8	64.4732	53.9167	75.0297	0.469319	0.138344	2.6285	0.00857629	0.129141
Celf6	23.0611	27.0175	19.1048	-0.478792	0.122905	-2.62814	0.00858523	0.129196
Zeb1	35.5611	32.4669	38.6553	0.24478	0.0873192	2.62774	0.00859539	0.12921
Rtl8b	102.827	110.844	94.8091	-0.223254	0.133558	-2.62769	0.00859671	0.12921
R3hdm4	299.669	320.247	279.091	-0.197788	0.106364	-2.62745	0.00860276	0.129221
Pdcd5	99.6805	109.535	89.8262	-0.28332	0.181932	-2.62672	0.00862128	0.129324
Inpp5e	21.6877	23.3281	20.0473	-0.208986	0.100856	-2.62621	0.00863404	0.129324
Map1b	219.485	185.052	253.918	0.454332	0.136729	2.62601	0.00863931	0.129324
Arrb2	93.3922	98.6613	88.1232	-0.161231	0.128884	-2.62586	0.00864302	0.129324
Scaf1	122.522	123.153	121.892	-0.0147249	0.0965721	-2.62569	0.00864732	0.129324
Ntpcr	34.5586	38.0268	31.0904	-0.282323	0.16246	-2.62546	0.0086532	0.129324
Fxyd1	112.221	129.572	94.8701	-0.445693	0.221609	-2.62525	0.00865862	0.129324
Dab1	65.0787	57.6346	72.5228	0.326439	0.106777	2.62497	0.00866561	0.129324
Rbm48	11.6544	9.27251	14.0363	0.549659	0.153818	2.62478	0.00867048	0.129324
Chac1	5.82536	6.82005	4.83067	-0.423516	0.234102	-2.62466	0.00867357	0.129324
Zfp106	67.1577	60.0778	74.2376	0.300807	0.115213	2.62463	0.00867422	0.129324
Lrrc17	0.288897	0.127273	0.45052	0.363733	0.703707	2.62462	0.00867447	0.129324
1810032O08Rik	13.2505	15.4091	11.0919	-0.440462	0.242945	-2.62447	0.00867841	0.129324
Isoc2a	12.7697	14.5572	10.9822	-0.376691	0.187779	-2.62403	0.00868959	0.129379
1110038F14Rik	38.2433	43.8905	32.5961	-0.418115	0.20253	-2.62383	0.00869466	0.129379
CR936839.6	16.0938	11.0792	21.1085	0.872077	0.262398	2.6235	0.0087032	0.129379
Nme1	101.151	111.878	90.4244	-0.304111	0.13895	-2.62349	0.00870333	0.129379
Mrpl27	93.7482	102.005	85.4918	-0.252074	0.172726	-2.62296	0.00871687	0.129502
Kmt5b	31.595	30.9601	32.23	0.0562117	0.0885203	2.62255	0.00872746	0.129529
Rapgef5	94.7934	84.0218	105.565	0.325828	0.0934834	2.62231	0.00873354	0.129529
Kcnb2	4.39522	3.70384	5.0866	0.371795	0.184568	2.62227	0.00873459	0.129529
Mib2	92.237	96.898	87.5761	-0.144362	0.126966	-2.62152	0.00875398	0.129592
Cdk9	170.852	185.028	156.677	-0.238548	0.136347	-2.62143	0.00875627	0.129592
Pgls	37.1461	40.1506	34.1416	-0.227735	0.149005	-2.62079	0.00877271	0.129592
Zmynd19	26.5227	28.3192	24.7263	-0.1886	0.103499	-2.62068	0.00877544	0.129592
Lyrm7	13.8089	10.6129	17.0049	0.632662	0.308541	2.62067	0.00877573	0.129592
Ndufb8	349.714	382.046	317.382	-0.266761	0.168107	-2.62055	0.0087789	0.129592
Snd1	80.3964	90.7741	70.0186	-0.36989	0.0793288	-2.6204	0.00878278	0.129592
BC037034	42.0281	46.6609	37.3954	-0.311873	0.122241	-2.62031	0.0087849	0.129592
BC085271	0.130854	0	0.261708	0.335378	1.6451	2.62013	0.00878951	0.129592
Kcnd3	34.0062	29.5409	38.4714	0.370063	0.110364	2.62004	0.0087919	0.129592
Ntmt1	35.251	37.0491	33.453	-0.143234	0.137943	-2.61949	0.00880617	0.129724
Mpdu1	63.4764	66.9518	60.0011	-0.155678	0.103492	-2.61845	0.00883306	0.130011
Vezf1	10.492	9.03798	11.946	0.367035	0.117698	2.61832	0.00883634	0.130011
Cox7a2	377.159	419.853	334.464	-0.32716	0.201015	-2.61794	0.0088463	0.130079
Hsd3b2	1.0906	0.708628	1.47256	0.533169	0.362342	2.61746	0.00885875	0.130184
Snrpc	66.9028	75.432	58.3735	-0.364357	0.171397	-2.61673	0.00887778	0.130385
Ttc39b	9.11262	8.1568	10.0684	0.273536	0.146131	2.61598	0.00889707	0.130546
Ppp2r5b	75.0178	77.7829	72.2527	-0.104999	0.0717574	-2.61583	0.00890111	0.130546
Tmod2	72.424	60.7822	84.0658	0.461388	0.143765	2.61536	0.00891337	0.130546
Tusc2	71.8061	74.2194	69.3928	-0.0956777	0.105794	-2.61497	0.00892348	0.130546
Mad2l2	16.1445	19.2897	12.9993	-0.53539	0.23889	-2.61493	0.00892462	0.130546
Bin1	182.487	192.691	172.283	-0.160625	0.0971256	-2.61477	0.00892874	0.130546
Sgf29	29.0493	30.2517	27.8469	-0.115518	0.149458	-2.61458	0.00893382	0.130546
Get4	68.1233	72.998	63.2486	-0.20382	0.117943	-2.61417	0.00894436	0.130546
Mzt2	42.0399	46.7972	37.2826	-0.320237	0.183218	-2.61414	0.00894519	0.130546
Eif4a3	88.9331	92.5353	85.3309	-0.115633	0.113614	-2.61407	0.00894696	0.130546
Swi5	241.957	257.53	226.385	-0.185195	0.136248	-2.61405	0.0089475	0.130546
Snapc5	13.726	16.1321	11.3199	-0.475706	0.242379	-2.61341	0.00896433	0.130637
Slc25a1	38.7054	41.3448	36.0659	-0.192092	0.121011	-2.61341	0.00896445	0.130637
Gstm4	13.4271	14.2972	12.5569	-0.174236	0.147611	-2.61259	0.00898601	0.130831
AW146154	6.6303	5.70872	7.55188	0.350205	0.121439	2.61249	0.00898849	0.130831
Ap2a1	139.949	142.679	137.219	-0.0558892	0.0961446	-2.61186	0.00900524	0.130965
Efcab11	0.572898	0.216239	0.929557	0.665843	0.597712	2.61174	0.00900837	0.130965
Il1f9	1.49746	0.99831	1.9966	0.584546	0.342572	2.61146	0.00901561	0.130992
Mcoln1	113.734	125.152	102.317	-0.288081	0.102764	-2.61078	0.00903347	0.131173
Tor2a	45.2154	54.5781	35.8528	-0.59274	0.133043	-2.61015	0.00905037	0.131341
Ccng1	29.27	24.6505	33.8895	0.443807	0.143066	2.60984	0.00905833	0.131378
Gm14239	0.303774	0	0.607548	0.684861	1.74859	2.60952	0.00906692	0.131425
Rin2	13.2654	11.5466	14.9842	0.349349	0.107993	2.60784	0.00911148	0.131963
Tmbim6	229.858	236.468	223.249	-0.0826291	0.0684977	-2.6076	0.00911799	0.131963
Brd3	31.3277	27.0108	35.6447	0.387621	0.129835	2.60741	0.00912301	0.131963
Hist2h2ac	1.12919	2.0434	0.214983	-1.32475	1.30448	-2.60721	0.00912824	0.131963
Satb2	0.485233	0.132738	0.837727	0.698108	0.771856	2.60711	0.00913109	0.131963
Srp72	67.6717	60.5534	74.7899	0.300166	0.0853324	2.6066	0.00914469	0.131979
P4htm	84.8939	90.2406	79.5473	-0.179841	0.116923	-2.60659	0.00914497	0.131979
Zfp513	19.4916	21.8533	17.1299	-0.334037	0.1632	-2.60646	0.00914837	0.131979
Ifi47	0.235038	0.0514608	0.418614	0.432087	1.03764	2.60617	0.00915615	0.132013
Tubb4b	157.97	164.61	151.331	-0.120584	0.0904517	-2.60505	0.009186	0.132272
Pmf1	7.42809	9.32891	5.52727	-0.662136	0.275854	-2.60503	0.00918672	0.132272
Sap18b	173	190.47	155.531	-0.290667	0.175978	-2.60489	0.00919034	0.132272
Klhl23	32.0238	27.7589	36.2888	0.374736	0.0813873	2.6045	0.00920093	0.132346
Ier5l	14.8304	16.7002	12.9607	-0.342395	0.17274	-2.60405	0.00921282	0.132397
Polr2i	60.661	69.9761	51.3459	-0.439256	0.25896	-2.60384	0.00921862	0.132397
Zkscan1	14.6183	12.8736	16.3629	0.323667	0.110624	2.60359	0.00922544	0.132397
C130026I21Rik	0.978172	1.69061	0.265737	-1.08795	1.06597	-2.60356	0.00922618	0.132397
Man1a2	25.9094	24.3188	27.4999	0.170749	0.11671	2.60224	0.00926176	0.13283
Gm7276	1.16023	1.52658	0.793889	-0.494094	0.421503	-2.60097	0.00929603	0.133217
Kras	44.6116	37.7008	51.5225	0.440572	0.107698	2.60084	0.00929965	0.133217
Gm8407	20.1036	23.3256	16.8817	-0.443989	0.301645	-2.6001	0.00931968	0.133425
Phldb2	2.40905	2.1133	2.7048	0.25095	0.190381	2.59978	0.00932847	0.133473
Arhgdia	174.473	182.375	166.572	-0.130018	0.0893883	-2.59951	0.00933575	0.133499
Sephs1	12.6407	11.7008	13.5806	0.19913	0.0976847	2.59924	0.00934294	0.133524
G3bp2	144.345	126.789	161.9	0.350226	0.111899	2.59903	0.00934873	0.133528
Slc30a3	171.358	180.386	162.33	-0.151273	0.125895	-2.59862	0.00935995	0.13361
Pibf1	9.78192	8.22461	11.3392	0.419693	0.142116	2.59783	0.00938138	0.133623
Txnrd2	25.6244	30.825	20.4238	-0.570947	0.171032	-2.5977	0.00938511	0.133623
Fam181b	13.614	15.5063	11.7216	-0.375736	0.195115	-2.59748	0.00939113	0.133623
Zfp780b	14.3759	11.8939	16.8579	0.469872	0.131209	2.59735	0.00939454	0.133623
Ddx28	10.4434	11.2638	9.62291	-0.207227	0.120997	-2.59721	0.00939832	0.133623
Naa50	48.9881	42.1181	55.8582	0.399075	0.117389	2.5972	0.00939859	0.133623
Dennd5b	13.8985	11.4523	16.3447	0.478085	0.129352	2.59699	0.00940451	0.133623
Gemin6	9.81256	11.3282	8.29689	-0.407147	0.21488	-2.59682	0.00940923	0.133623
Fcho1	52.7373	57.8938	47.5809	-0.277725	0.131592	-2.5966	0.00941523	0.133623
Dyrk1a	38.7595	34.9903	42.5287	0.27436	0.0983065	2.59659	0.00941552	0.133623
Sec11c	139.683	149.815	129.552	-0.208156	0.124147	-2.59572	0.00943922	0.133841
Rasal1	49.5021	51.0076	47.9967	-0.0860385	0.116363	-2.59563	0.00944187	0.133841
Mmachc	28.6022	21.6189	35.5855	0.693743	0.234545	2.59529	0.00945104	0.133893
Poc1a	20.7468	23.297	18.1966	-0.339927	0.274544	-2.59479	0.00946483	0.133936
Wbp2	364.894	386.977	342.81	-0.174359	0.109136	-2.59472	0.00946672	0.133936
Tmsb10	44.3471	55.368	33.3262	-0.715564	0.37499	-2.59459	0.00947049	0.133936
Plk5	98.0147	108.436	87.593	-0.304826	0.166891	-2.59283	0.00951907	0.134469
Gm37568	0.930179	0	1.86036	1.5162	1.61021	2.59282	0.00951919	0.134469
Aplp1	960.913	998.759	923.067	-0.113583	0.0830948	-2.5921	0.00953909	0.134628
Hcfc1r1	109.462	116.979	101.946	-0.196646	0.162178	-2.59183	0.00954663	0.134628
Nprl2	49.4772	54.0298	44.9246	-0.260945	0.130831	-2.59182	0.00954699	0.134628
Psmg1	28.2548	30.5768	25.9328	-0.229502	0.145124	-2.59134	0.00956025	0.134737
Pqlc3	1.5438	1.22825	1.85935	0.359775	0.239905	2.59109	0.00956713	0.134756
1700037H04Rik	35.6549	40.1291	31.1807	-0.353966	0.206889	-2.59089	0.00957282	0.134759
Psmd3	100.223	106.711	93.7363	-0.18517	0.0990127	-2.58966	0.00960702	0.135162
Irf2bpl	40.8364	43.5861	38.0866	-0.18992	0.105964	-2.58887	0.00962904	0.135347
Dlk1	1.53509	2.6682	0.401976	-1.38761	1.07813	-2.5888	0.00963123	0.135347
Fam193b	66.0217	72.5271	59.5164	-0.28095	0.120489	-2.58787	0.00965711	0.135605
Fam129c	10.8056	16.4834	5.12776	-1.51255	0.430012	-2.58761	0.00966435	0.135605
Rps2	841.943	910.92	772.966	-0.236637	0.142029	-2.58746	0.00966865	0.135605
Manbal	68.4086	76.6393	60.1779	-0.343777	0.185017	-2.58735	0.00967177	0.135605
Fam24a	0.756011	0.309481	1.20254	0.750175	0.984886	2.58709	0.00967912	0.13563
Thnsl1	12.9291	11.7049	14.1532	0.254241	0.103794	2.5866	0.00969273	0.135709
Gm28035	5.07507	5.73007	4.42007	-0.312311	0.174559	-2.58615	0.00970541	0.135709
Tanc2	36.9905	32.5891	41.3919	0.335796	0.139245	2.58612	0.00970633	0.135709
Rac3	34.5457	39.2406	29.8507	-0.38335	0.187054	-2.58551	0.00972363	0.135709
Akr7a5	32.734	35.8301	29.6379	-0.265568	0.150608	-2.5855	0.00972368	0.135709
Gtf2h4	26.9517	29.1735	24.7299	-0.229834	0.131552	-2.58549	0.00972402	0.135709
Sardh	11.4301	14.6291	8.23098	-0.759683	0.0964433	-2.58538	0.00972723	0.135709
Wdr83	41.0692	45.6859	36.4525	-0.317926	0.153348	-2.58531	0.0097292	0.135709
Olfr1109	0.792172	0.398512	1.18583	0.64429	0.573946	2.58503	0.00973711	0.135732
Napa	331.216	362.543	299.89	-0.272892	0.11129	-2.58467	0.00974728	0.135732
Mroh1	27.3084	30.2957	24.321	-0.30563	0.109163	-2.58466	0.00974753	0.135732
Cby1	53.4626	58.4184	48.5069	-0.26328	0.157872	-2.5841	0.00976347	0.135828
B630019K06Rik	23.6306	25.4376	21.8236	-0.212067	0.120142	-2.58386	0.00977008	0.135828
Cnot4	21.8587	18.8966	24.8209	0.376018	0.13403	2.58378	0.00977234	0.135828
Gabra1	109.069	97.0023	121.136	0.317602	0.135637	2.58363	0.00977665	0.135828
Ccdc92	51.6957	55.1831	48.2084	-0.191231	0.109879	-2.58342	0.00978271	0.135834
Ap1s3	6.71947	5.95467	7.48427	0.28681	0.241833	2.58278	0.00980072	0.136007
Hkdc1	1.40885	1.74773	1.06997	-0.408631	0.310595	-2.58252	0.00980811	0.136032
Myh14	15.6905	15.5577	15.8233	0.0229533	0.133359	-2.58178	0.00982936	0.13625
Tmed7	65.9575	61.9851	69.93	0.171384	0.120828	2.58125	0.00984432	0.136346
Ap1b1	80.0382	80.4333	79.643	-0.0140696	0.0563365	-2.58112	0.00984792	0.136346
Aup1	124.131	133.949	114.314	-0.22684	0.121909	-2.58094	0.00985303	0.136346
Aifm3	62.3775	65.7311	59.0239	-0.152822	0.118115	-2.57933	0.00989932	0.136734
Ranbp17	4.13826	3.91548	4.36105	0.125182	0.134698	2.57922	0.00990232	0.136734
Grin2a	59.55	52.4389	66.661	0.340434	0.111914	2.579	0.00990863	0.136734
Tuba1b	436.122	444.123	428.122	-0.0528182	0.0607207	-2.57892	0.00991093	0.136734
Zfp65	7.28415	6.64837	7.91993	0.22188	0.150381	2.57885	0.00991302	0.136734
Trappc4	81.8678	89.6995	74.0362	-0.273507	0.158999	-2.57879	0.00991464	0.136734
Ankzf1	35.6136	37.5333	33.694	-0.15142	0.130254	-2.57826	0.00992979	0.136865
Cox5a	344.821	370.129	319.513	-0.211535	0.17033	-2.57804	0.00993636	0.136878
Tomm7	44.977	54.2602	35.6938	-0.590706	0.282869	-2.57781	0.0099429	0.136891
Gm9064	0.375508	0	0.751017	0.808193	1.63655	2.57751	0.00995164	0.136935
Thsd4	4.46104	3.52659	5.39549	0.498629	0.221289	2.57715	0.00996195	0.136971
Aph1b	9.62285	8.15432	11.0914	0.401455	0.157088	2.57691	0.00996873	0.136971
Rnf113a2	18.8649	20.9525	16.7773	-0.304354	0.166326	-2.57683	0.00997109	0.136971
Zfp9	12.8587	11.1416	14.5757	0.359335	0.108581	2.57632	0.00998575	0.136982
CR974586.1	0.448366	0.886385	0.0103476	-0.900772	2.59664	-2.57611	0.00999193	0.136982
D10Wsu102e	6.53442	5.99181	7.07703	0.208159	0.0661998	2.57599	0.00999523	0.136982
Zfp277	23.4832	20.6264	26.3399	0.338213	0.114434	2.57594	0.00999676	0.136982
Eprs	40.6119	36.5168	44.7071	0.284884	0.0887312	2.57573	0.010003	0.136982
Amd1	112.102	98.3714	125.832	0.352016	0.095625	2.57564	0.0100056	0.136982
Gm11389	1.79537	0.382406	3.20833	1.60607	1.19476	2.57525	0.0100168	0.137025
Prcd	15.7621	18.4221	13.102	-0.461792	0.23768	-2.57514	0.0100199	0.137025
Ntrk3	83.9426	78.1362	89.7491	0.197545	0.108111	2.57396	0.0100542	0.137417
Irf2bp1	35.3196	37.6414	32.9978	-0.184708	0.106929	-2.57219	0.0101056	0.138024
Zkscan17	55.3936	64.5287	46.2585	-0.471553	0.142089	-2.57192	0.0101135	0.138024
Prpf40b	93.8282	101.499	86.1577	-0.233907	0.107075	-2.57182	0.0101165	0.138024
Nop10	56.7265	65.847	47.6061	-0.459727	0.228313	-2.57147	0.0101267	0.138024
Smim12	46.3415	51.1874	41.4957	-0.296387	0.172722	-2.57141	0.0101286	0.138024
Lsm7	179.555	204.689	154.42	-0.40429	0.22248	-2.57127	0.0101325	0.138024
Pkp4	136.866	126.468	147.263	0.218025	0.0818001	2.57073	0.0101484	0.138089
Capns1	201.237	215.872	186.603	-0.209158	0.114655	-2.57069	0.0101496	0.138089
Pcdh19	31.734	26.1904	37.2777	0.493407	0.137057	2.57053	0.0101543	0.138089
Appbp2	28.5417	25.28	31.8033	0.319873	0.0973939	2.56918	0.0101939	0.138551
Tle2	22.3218	23.7103	20.9333	-0.171986	0.159687	-2.56862	0.0102105	0.138612
Pink1	197.744	206.852	188.637	-0.132319	0.0867236	-2.56856	0.0102123	0.138612
Gm4994	0.378919	0.189787	0.568052	0.39827	0.547206	2.56837	0.0102177	0.138612
Irf3	58.3599	61.8664	54.8534	-0.170645	0.157242	-2.56818	0.0102235	0.138612
Zfp788	23.9239	20.3318	27.5159	0.418758	0.154971	2.56754	0.0102422	0.138612
Gm9747	6.40856	4.87562	7.9415	0.605776	0.23595	2.56743	0.0102457	0.138612
Rap1gap	154.654	157.907	151.402	-0.0603046	0.0936099	-2.56715	0.010254	0.138612
Ptprj	56.1934	48.4183	63.9685	0.394695	0.117731	2.56714	0.0102543	0.138612
Kcnj12	1.84028	2.18498	1.49558	-0.351907	0.245664	-2.56707	0.0102563	0.138612
Bmpr1a	22.103	19.8404	24.3655	0.283486	0.135082	2.56706	0.0102564	0.138612
Gm8249	1.40425	0.276353	2.53215	1.46852	1.26499	2.56691	0.0102608	0.138612
St18	25.1844	21.6648	28.704	0.390201	0.149956	2.56653	0.0102722	0.138623
Tomm5	109.797	121.679	97.9156	-0.310613	0.191951	-2.5665	0.010273	0.138623
Ccdc112	15.4442	13.7418	17.1466	0.299785	0.0911357	2.56575	0.0102954	0.138766
Gm18338	0.366574	0	0.733149	0.793396	1.65527	2.56572	0.0102962	0.138766
Osgep	43.0975	48.8195	37.3755	-0.376524	0.143904	-2.56534	0.0103074	0.138766
Atrx	90.9475	77.2561	104.639	0.432865	0.150822	2.56528	0.0103092	0.138766
Lrrc24	15.6872	16.5727	14.8017	-0.153253	0.133507	-2.56519	0.010312	0.138766
Bche	1.56621	1.04771	2.08472	0.591126	0.225464	2.56415	0.010343	0.138783
Eif3j2	16.8211	13.8474	19.7949	0.486015	0.165324	2.56415	0.010343	0.138783
Sppl2a	24.5081	20.7966	28.2195	0.422828	0.13007	2.56402	0.0103469	0.138783
Csf2ra	28.8876	33.8936	23.8816	-0.487884	0.236835	-2.564	0.0103475	0.138783
Trappc1	117.774	124.469	111.079	-0.162815	0.145594	-2.56352	0.0103616	0.138783
Rnd2	87.6791	94.0633	81.2949	-0.208087	0.128143	-2.56349	0.0103626	0.138783
Nhp2	46.3773	50.453	42.3016	-0.248833	0.149967	-2.56343	0.0103644	0.138783
Tomm70a	90.7023	80.1371	101.267	0.333913	0.0980582	2.56332	0.0103676	0.138783
Paqr8	51.3474	44.9447	57.7501	0.354694	0.108066	2.56322	0.0103705	0.138783
Zfp729b	4.99525	3.96742	6.02309	0.499609	0.198646	2.56313	0.0103732	0.138783
Ccl27a	193.137	212.221	174.054	-0.284556	0.151893	-2.56305	0.0103758	0.138783
Coq9	88.8587	94.5216	83.1958	-0.182078	0.1129	-2.56241	0.0103947	0.138894
Prcc	41.3952	44.187	38.6035	-0.190282	0.113958	-2.5621	0.0104042	0.138894
Ncf2	2.56411	2.053	3.07522	0.416654	0.204628	2.56206	0.0104052	0.138894
Olfr56	0.635327	0.315426	0.955228	0.571807	0.576195	2.56201	0.0104068	0.138894
Rprd2	20.2085	16.8319	23.585	0.463316	0.0981265	2.56176	0.0104142	0.138916
Tacc1	59.259	52.3554	66.1626	0.332025	0.09154	2.56109	0.0104346	0.139112
Hcrtr1	1.97633	2.45343	1.49922	-0.46655	0.322467	-2.5603	0.0104582	0.139258
Pkm	915.868	934.378	897.358	-0.0582594	0.0693689	-2.56018	0.0104619	0.139258
Kcnk12	14.3576	15.8783	12.8368	-0.286658	0.157441	-2.56015	0.0104626	0.139258
Vamp7	29.4836	24.8774	34.0899	0.439366	0.143919	2.55964	0.010478	0.139383
Vmn1r15	0.21909	0.0743886	0.363791	0.344107	0.859555	2.55946	0.0104834	0.139383
Gm18289	0.0553447	0.0061578	0.104532	0.134578	1.41	2.55785	0.0105321	0.139822
Mrps21	227.133	259.195	195.071	-0.408218	0.253478	-2.55779	0.010534	0.139822
Slc13a1	0.882097	0.489196	1.275	0.611332	0.501498	2.55763	0.0105388	0.139822
Lamtor4	46.669	53.5838	39.7541	-0.421528	0.23183	-2.55741	0.0105454	0.139822
Xab2	31.2726	33.0279	29.5174	-0.15709	0.107676	-2.55738	0.0105463	0.139822
Cenpx	33.9506	39.5725	28.3286	-0.468191	0.232502	-2.55724	0.0105508	0.139822
A430033K04Rik	11.5417	9.86758	13.2159	0.387473	0.129052	2.55653	0.0105721	0.140029
Hist1h4i	10.5808	12.7116	8.44996	-0.537021	0.290946	-2.55625	0.0105808	0.140068
Tmtc3	8.54691	5.72174	11.3721	0.88018	0.178213	2.55597	0.0105892	0.140097
Akap11	75.2723	67.7277	82.8169	0.286351	0.122617	2.55566	0.0105987	0.140097
Rfx7	11.393	9.60496	13.181	0.419224	0.137427	2.55561	0.0106002	0.140097
2310009B15Rik	42.2284	46.8025	37.6543	-0.306459	0.16763	-2.55529	0.0106098	0.140105
AEKR01077154.1	6.98892	7.92374	6.0541	-0.339187	0.198745	-2.55512	0.0106151	0.140105
Mcrip1	77.2852	82.422	72.1483	-0.189604	0.123942	-2.55503	0.010618	0.140105
Zcchc9-ps	1.70765	0.433223	2.98208	1.47426	1.00314	2.55469	0.0106284	0.140166
Ubxn2b	14.7998	12.7005	16.8992	0.385667	0.130394	2.55429	0.0106403	0.140181
Ankrd11	94.4284	86.0652	102.792	0.253524	0.117552	2.55348	0.0106653	0.140181
Olfr374	2.88137	1.77662	3.98613	0.844594	0.346192	2.55324	0.0106725	0.140181
Kifc1	2.64823	2.89931	2.39714	-0.198898	0.265817	-2.5531	0.0106769	0.140181
Ppp6c	46.5634	43.1412	49.9856	0.207964	0.126035	2.553	0.01068	0.140181
Slc26a11	6.44665	6.98473	5.90857	-0.208855	0.156155	-2.55289	0.0106834	0.140181
Ift74	20.3046	16.8384	23.7709	0.473659	0.148111	2.55282	0.0106854	0.140181
Pnpo	23.4705	24.8897	22.0512	-0.167537	0.112931	-2.55281	0.0106857	0.140181
2610301B20Rik	40.2998	35.2977	45.3018	0.35119	0.0898213	2.55264	0.0106911	0.140181
Taf10	96.7893	111.824	81.7548	-0.447157	0.115144	-2.55246	0.0106965	0.140181
Ring1	41.5041	48.6668	34.3414	-0.49092	0.158914	-2.55237	0.0106994	0.140181
Pmel	0.779238	0.996164	0.562312	-0.353547	0.386366	-2.55209	0.0107079	0.140181
Shd	17.9615	20.4114	15.5116	-0.374893	0.177743	-2.55209	0.010708	0.140181
Cyp46a1	160.881	173.524	148.239	-0.225801	0.131409	-2.55203	0.0107099	0.140181
Vps28	152.657	164.893	140.421	-0.230258	0.14206	-2.55156	0.0107242	0.140293
Dohh	61.3956	67.9832	54.8081	-0.30577	0.154892	-2.55044	0.0107586	0.140538
Rundc3b	23.3495	20.6662	26.0328	0.319263	0.0927289	2.55043	0.0107589	0.140538
Rbm15	6.49256	5.47903	7.50609	0.392719	0.144909	2.55039	0.0107602	0.140538
Spint2	46.9061	51.4654	42.3468	-0.27544	0.153758	-2.54985	0.0107769	0.140681
Ndufa12	323.046	353.413	292.68	-0.271187	0.186934	-2.54804	0.010833	0.141037
Cdh12	7.87272	6.10274	9.6427	0.583417	0.226414	2.54801	0.0108341	0.141037
Ppp1r1b	33.1766	35.7238	30.6293	-0.215453	0.131859	-2.54784	0.0108392	0.141037
Npepps	118.384	99.8672	136.9	0.451165	0.116573	2.54782	0.0108399	0.141037
Gnl1	77.6522	81.9122	73.3921	-0.156434	0.0951685	-2.54779	0.0108408	0.141037
Muc6	0.613392	0.405751	0.821034	0.373417	0.36567	2.54744	0.0108517	0.141037
Hmga1	51.4201	54.1617	48.6785	-0.151047	0.112338	-2.54738	0.0108536	0.141037
Luzp2	32.8488	27.2292	38.4684	0.483511	0.174663	2.5473	0.010856	0.141037
Slc37a4	41.4045	44.7686	38.0404	-0.229388	0.107806	-2.5473	0.0108561	0.141037
Pfkp	96.8087	102.41	91.2075	-0.165418	0.0941305	-2.54684	0.0108705	0.141092
Cdkl5	25.9626	21.2407	30.6846	0.510579	0.166158	2.54679	0.0108719	0.141092
Olfr477	0.124957	0.0296982	0.220215	0.244914	1.02077	2.54547	0.0109132	0.141553
Pim3	20.1762	21.5825	18.7699	-0.191897	0.127207	-2.54475	0.0109355	0.141766
Olfr804	1.36547	1.05227	1.67866	0.384293	0.238476	2.54394	0.0109611	0.141885
Pfn1	334.431	351.838	317.025	-0.149867	0.119738	-2.54387	0.0109632	0.141885
Fastk	99.1777	103.306	95.0494	-0.118973	0.0997375	-2.54352	0.0109742	0.141885
Zfp933	17.421	15.87	18.9719	0.243511	0.141359	2.54344	0.0109766	0.141885
St14	1.88588	1.58739	2.18437	0.29951	0.314747	2.54331	0.0109809	0.141885
Svip	33.4954	28.5098	38.481	0.419966	0.126889	2.54308	0.010988	0.141885
Gm42739	2.60727	0	5.21454	2.63565	1.67003	2.54285	0.0109952	0.141885
Trip12	71.2076	61.9993	80.4159	0.369976	0.110391	2.5428	0.0109969	0.141885
Bex1	110.764	124.563	96.9647	-0.358077	0.200127	-2.5428	0.0109969	0.141885
Hap1	209.544	229.088	190	-0.268613	0.15087	-2.54228	0.0110132	0.142021
Gm36298	3.57137	2.54202	4.60072	0.661038	0.294222	2.54032	0.011075	0.14269
Mynn	14.582	10.8175	18.3466	0.711153	0.147353	2.53997	0.0110863	0.14269
Crebrf	14.7096	12.9982	16.421	0.315588	0.138383	2.53985	0.0110901	0.14269
Dgkh	57.8047	48.9581	66.6512	0.437395	0.149589	2.53974	0.0110936	0.14269
Olfr901	0.16954	0.0677128	0.271368	0.251858	0.774494	2.53971	0.0110943	0.14269
Crmp1	190.593	196.149	185.037	-0.0836939	0.0696172	-2.53905	0.0111155	0.142887
Dsel	9.50636	7.87179	11.1409	0.452582	0.147124	2.53859	0.0111301	0.142999
Sp3	42.9824	37.8444	48.1203	0.338612	0.106017	2.53801	0.0111485	0.143049
Gm10033	6.19789	5.39321	7.00258	0.323925	0.144776	2.53801	0.0111486	0.143049
Pdpk1	42.0141	36.6309	47.3973	0.36301	0.105602	2.53772	0.0111577	0.143049
Map3k20	4.1874	3.87613	4.49866	0.173343	0.161695	2.53756	0.0111627	0.143049
Rhox4f	0.166455	0.0502496	0.28266	0.288407	1.00328	2.53755	0.0111632	0.143049
Nhlrc1	14.57	15.3855	13.7545	-0.151266	0.101728	-2.53727	0.011172	0.143086
Map4k3	37.9635	33.3412	42.5858	0.343917	0.105052	2.53668	0.0111908	0.143181
Ccdc50	17.3288	15.0999	19.5578	0.352633	0.133426	2.5363	0.0112031	0.143181
Tmem240	34.5388	39.2965	29.7811	-0.388612	0.15216	-2.53613	0.0112085	0.143181
Anxa11	78.6744	83.4505	73.8983	-0.173173	0.110419	-2.53613	0.0112086	0.143181
Gpr101	1.86919	3.12638	0.611997	-1.35603	0.952861	-2.53612	0.0112087	0.143181
Adra1d	66.6612	71.933	61.3894	-0.225271	0.132948	-2.53568	0.0112228	0.143225
Emc6	54.6449	60.5494	48.7404	-0.307328	0.140616	-2.53533	0.0112341	0.143225
Tmem87b	34.1858	31.6909	36.6808	0.204939	0.0924051	2.5352	0.0112383	0.143225
Lmnb2	18.6173	20.3153	16.9194	-0.250361	0.114809	-2.53512	0.0112407	0.143225
Gm10220	0.102755	0.0204242	0.185085	0.215822	1.16526	2.5351	0.0112415	0.143225
Megf10	5.06033	4.271	5.84966	0.377956	0.151069	2.53418	0.0112712	0.143329
Atp8a1	80.3546	72.2375	88.4717	0.288849	0.108813	2.53401	0.0112765	0.143329
Hspa1a	8.78136	9.51728	8.04544	-0.217499	0.133347	-2.53389	0.0112803	0.143329
Mef2c	91.4066	76.7708	106.042	0.460881	0.153736	2.53377	0.0112843	0.143329
Cdc42bpa	102.339	88.2291	116.45	0.396455	0.0963611	2.53355	0.0112912	0.143329
Gdpd3	12.2087	14.6798	9.73757	-0.546241	0.268107	-2.53345	0.0112947	0.143329
Hspa1b	10.4893	11.7563	9.22236	-0.319477	0.180769	-2.53331	0.0112991	0.143329
Macrod1	28.3572	31.2872	25.4271	-0.28894	0.162509	-2.53328	0.0113001	0.143329
Atxn7l3b	104.841	94.7895	114.892	0.274841	0.0943899	2.5332	0.0113025	0.143329
Papolb	0.209706	0.103715	0.315698	0.253461	0.579577	2.53256	0.0113232	0.143479
Pds5b	59.0975	48.057	70.1381	0.536164	0.136262	2.53232	0.0113311	0.143479
Slc22a15	5.60677	4.88466	6.32888	0.316634	0.140609	2.53229	0.0113319	0.143479
Chst12	19.1111	20.736	17.4862	-0.233632	0.122628	-2.53127	0.0113649	0.143822
Sra1	104.585	111.267	97.9041	-0.182828	0.120256	-2.53082	0.0113795	0.143932
Htr4	10.0312	8.566	11.4964	0.385525	0.137775	2.53004	0.0114051	0.144181
Acadsb	61.3814	57.4109	65.3519	0.1839	0.094266	2.52965	0.0114175	0.14419
Etf1	40.9157	36.4787	45.3527	0.30658	0.087293	2.52965	0.0114176	0.14419
Phf3	51.6112	46.7513	56.4712	0.2673	0.0933247	2.52901	0.0114384	0.144329
Phpt1	99.3459	109.379	89.3125	-0.289471	0.181791	-2.52895	0.0114405	0.144329
Nlrp9b	4.36029	1.88339	6.83719	1.44257	0.611069	2.52824	0.0114635	0.144488
Mus81	43.5107	52.272	34.7494	-0.575459	0.173908	-2.52804	0.0114702	0.144488
Spag7	61.4198	66.728	56.1115	-0.245973	0.146139	-2.52802	0.0114708	0.144488
Mrpl34	58.3775	67.8038	48.9512	-0.461967	0.259089	-2.52782	0.0114773	0.144496
Skil	29.9632	25.5823	34.3442	0.411008	0.132052	2.5274	0.0114909	0.144593
Ipo4	113.795	115.212	112.378	-0.0356204	0.0876265	-2.52655	0.0115189	0.14487
Uri1	31.3329	28.5504	34.1154	0.248926	0.0912395	2.52627	0.0115281	0.144911
Rbm42	78.5993	84.0789	73.1197	-0.198944	0.119195	-2.5252	0.0115633	0.14521
Grm5	82.905	68.8022	97.0077	0.489623	0.142758	2.52519	0.0115637	0.14521
Adprhl2	28.5632	31.0041	26.1224	-0.23877	0.160465	-2.52481	0.011576	0.145213
Rbm41	4.73213	3.73296	5.73131	0.508144	0.187366	2.52464	0.0115816	0.145213
Nup85	73.0839	74.7872	71.3806	-0.0663515	0.116593	-2.52463	0.0115819	0.145213
Nf1	21.3822	18.3442	24.4202	0.394074	0.123729	2.52361	0.0116158	0.145515
Sfmbt1	11.4888	10.0895	12.8882	0.324666	0.135908	2.52355	0.0116178	0.145515
Gm9913	0.0677355	0.0098512	0.12562	0.156577	1.3362	2.52318	0.0116297	0.145526
Gm47331	1.12552	0.781393	1.46964	0.471296	0.332944	2.52311	0.0116321	0.145526
Fam91a1	24.5842	21.5831	27.5854	0.340034	0.117151	2.52276	0.0116438	0.145526
Zfp607b	8.19996	6.81113	9.58879	0.438933	0.133711	2.52265	0.0116475	0.145526
Hscb	21.0007	23.3977	18.6037	-0.315624	0.222023	-2.52254	0.0116509	0.145526
Hhip	0.732029	0.585979	0.87808	0.243885	0.324823	2.52229	0.0116593	0.145526
Sgta	135.447	142.265	128.629	-0.144295	0.104979	-2.52226	0.0116604	0.145526
Ccdc12	66.7425	74.5122	58.9729	-0.332399	0.189737	-2.52141	0.0116884	0.1458
Homer2	11.0308	9.70241	12.3592	0.3199	0.212034	2.5205	0.011719	0.146065
1110008F13Rik	109.188	117.296	101.08	-0.212697	0.132376	-2.52041	0.0117219	0.146065
Cyp1b1	1.4134	1.08533	1.74147	0.394678	0.238051	2.52024	0.0117275	0.146065
Gm12481	137.49	171.677	103.303	-0.727292	0.376957	-2.51901	0.0117685	0.1465
Azin2	24.8072	27.428	22.1864	-0.294035	0.119278	-2.51868	0.0117796	0.146528
Clstn1	263.569	267.974	259.165	-0.0480421	0.0621781	-2.51859	0.0117827	0.146528
Gm48418	1.36411	0.823596	1.90463	0.671569	0.443494	2.51636	0.0118573	0.147368
Ucp2	21.7956	26.0874	17.5038	-0.549799	0.172329	-2.51621	0.0118623	0.147368
Anapc11	73.4577	82.511	64.4044	-0.35258	0.186711	-2.51557	0.011884	0.147532
Trim23	46.1908	39.5729	52.8087	0.407322	0.130484	2.51546	0.0118876	0.147532
Calu	44.377	39.7728	48.9812	0.293777	0.119946	2.51482	0.0119092	0.147603
Ldha	247.082	259.369	234.794	-0.14303	0.108747	-2.51475	0.0119118	0.147603
Idh3b	282.572	297.481	267.662	-0.151848	0.0965211	-2.51452	0.0119195	0.147603
Gm17132	38.3143	29.3371	47.2916	0.670691	0.228289	2.51428	0.0119277	0.147603
Cdk19	23.817	20.9263	26.7076	0.337623	0.104675	2.51421	0.0119299	0.147603
Bst1	0.276342	0.112552	0.440132	0.372328	0.78791	2.51408	0.0119345	0.147603
Serinc2	5.14216	5.56542	4.71889	-0.199152	0.199698	-2.51403	0.0119362	0.147603
Rab3b	42.4748	47.6345	37.315	-0.344071	0.195216	-2.51386	0.0119417	0.147603
mt-Nd5	2975.55	2449.39	3501.71	0.515461	0.165958	2.51333	0.0119596	0.14775
Ssna1	99.8348	109.821	89.8487	-0.286691	0.188224	-2.51291	0.0119741	0.147787
Shroom2	46.3905	41.8538	50.9271	0.277064	0.0968661	2.51277	0.0119789	0.147787
Dnttip1	45.7408	48.0317	43.4498	-0.141538	0.152467	-2.51271	0.0119808	0.147787
Gm42669	15.1605	12.5926	17.7284	0.462407	0.168027	2.51205	0.0120032	0.147989
Ppp1r13l	3.10727	3.08276	3.13179	0.0172208	0.197693	-2.51172	0.0120144	0.148052
Arf5	299.104	327.087	271.121	-0.269832	0.137631	-2.51149	0.0120224	0.148076
Zic2	11.6498	13.3492	9.95048	-0.389978	0.183989	-2.51089	0.0120426	0.148248
Il18r1	0.358684	0.220839	0.496528	0.293746	0.450443	2.50993	0.0120755	0.148248
Acp6	43.6457	44.329	42.9623	-0.0441655	0.126045	-2.50964	0.0120856	0.148248
Prr14l	18.5254	17.4661	19.5848	0.156705	0.0993027	2.50955	0.0120886	0.148248
Chic1	14.4453	12.3003	16.5903	0.403315	0.139685	2.50929	0.0120973	0.148248
Sept7	175.59	150.518	200.662	0.412451	0.12708	2.50926	0.0120984	0.148248
Zfp574	38.2979	39.7779	36.8178	-0.108723	0.0932756	-2.50923	0.0120995	0.148248
Eml4	24.5241	21.3866	27.6617	0.35649	0.115564	2.50905	0.0121055	0.148248
Pcbp4	143.942	155.183	132.701	-0.224232	0.115687	-2.50883	0.0121132	0.148248
Klhl24	19.9279	16.848	23.0078	0.427741	0.151347	2.50872	0.0121171	0.148248
1190005I06Rik	11.9175	13.83	10.005	-0.430356	0.271377	-2.50865	0.0121192	0.148248
Csk	32.4375	35.3066	29.5684	-0.248191	0.11898	-2.5086	0.0121211	0.148248
Gm18194	3.02085	3.34876	2.69294	-0.235833	0.313496	2.50859	0.0121213	0.148248
Clstn3	126.308	132.42	120.195	-0.138637	0.0844939	-2.50857	0.0121219	0.148248
Prmt2	55.9119	59.9645	51.8594	-0.205809	0.124746	-2.50832	0.0121305	0.148248
[truncated: 22,704 more rows]

## Sheet: TableS3
Table S3. Differentially expressed genes in the dorsal DG of corticosterone-treated mice compared to control mice
ENSEMBL	Gene	log2FoldChange	pvalue
ENSMUSG00000102693	N/A	NA	NA
ENSMUSG00000064842	Gm26206	NA	NA
ENSMUSG00000051951	Xkr4	-0.0597448	0.514352
ENSMUSG00000102851	Gm18956	0.167314	0.847663
ENSMUSG00000103377	Gm37180	0.145369	0.60742
ENSMUSG00000104017	Gm37363	0.251587	0.361424
ENSMUSG00000103025	Gm37686	-0.236639	0.473643
ENSMUSG00000089699	Gm1992	NA	NA
ENSMUSG00000103201	Gm37329	0.0507524	0.928965
ENSMUSG00000103147	Gm7341	-0.265721	0.830966
ENSMUSG00000103161	Gm38148	0.142073	0.756753
ENSMUSG00000102331	Gm19938	0.2458	0.24707
ENSMUSG00000102348	Gm10568	-0.29213	0.881242
ENSMUSG00000102592	Gm38385	NA	NA
ENSMUSG00000088333	Gm27396	NA	NA
ENSMUSG00000102343	Gm37381	NA	NA
ENSMUSG00000025900	Rp1	0.0929567	0.937021
ENSMUSG00000102948	Gm6101	NA	NA
ENSMUSG00000104123	Gm37483	NA	NA
ENSMUSG00000025902	Sox17	0.35478	0.0904056
ENSMUSG00000104238	Gm37587	-0.733395	0.589019
ENSMUSG00000102269	Gm7357	-1.2611	0.519417
ENSMUSG00000096126	Gm22307	NA	NA
ENSMUSG00000103003	Gm38076	NA	NA
ENSMUSG00000104328	Gm37323	-1.61278	0.595283
ENSMUSG00000102735	Gm7369	NA	NA
ENSMUSG00000098104	Gm6085	-0.168313	0.759442
ENSMUSG00000102175	Gm6119	-3.05175	0.0825518
ENSMUSG00000088000	Gm25493	-1.08194	0.732122
ENSMUSG00000103265	Gm2053	-1.75992	0.349669
ENSMUSG00000103922	Gm6123	-0.133322	0.705705
ENSMUSG00000033845	Mrpl15	-0.101958	0.0988802
ENSMUSG00000102275	Gm37144	-0.334741	0.77941
ENSMUSG00000025903	Lypla1	0.0863185	0.373801
ENSMUSG00000104217	Gm37988	NA	NA
ENSMUSG00000033813	Tcea1	-0.0441801	0.46868
ENSMUSG00000062588	Gm6104	0.526506	0.375705
ENSMUSG00000103280	Gm37277	0.0544748	0.87682
ENSMUSG00000002459	Rgs20	-0.488655	1.25014e-07
ENSMUSG00000091305	Gm17100	1.10348	0.460294
ENSMUSG00000102653	Gm37079	-0.403065	0.494266
ENSMUSG00000085623	Gm16041	0.0535516	0.940834
ENSMUSG00000091665	Gm17101	1.26836	0.642142
ENSMUSG00000033793	Atp6v1h	0.0175855	0.719399
ENSMUSG00000104352	Gm7182	NA	NA
ENSMUSG00000104046	Gm37567	NA	NA
ENSMUSG00000102907	Gm38264	NA	NA
ENSMUSG00000025905	Oprk1	-0.410996	0.643429
ENSMUSG00000103936	Gm36965	NA	NA
ENSMUSG00000093015	Gm22463	NA	NA
ENSMUSG00000103519	Gm37429	NA	NA
ENSMUSG00000033774	Npbwr1	0.673242	0.362503
ENSMUSG00000103090	Gm19214	NA	NA
ENSMUSG00000025907	Rb1cc1	-0.120249	0.0712996
ENSMUSG00000090031	4732440D04Rik	0.0097373	0.942278
ENSMUSG00000087247	Alkal1	NA	NA
ENSMUSG00000103355	Gm2147	1.75284	0.506463
ENSMUSG00000102706	Gm7417	NA	NA
ENSMUSG00000103845	Gm19026	-0.0465491	0.843564
ENSMUSG00000033740	St18	-0.14736	0.0306086
ENSMUSG00000103329	Gm42492	-0.292676	0.52322
ENSMUSG00000104385	Gm7449	NA	NA
ENSMUSG00000102135	Gm37108	0.324562	0.803672
ENSMUSG00000103282	Gm37275	NA	NA
ENSMUSG00000102534	Gm37225	NA	NA
ENSMUSG00000102213	Gm37489	NA	NA
ENSMUSG00000103629	Gm5694	NA	NA
ENSMUSG00000051285	Pcmtd1	-0.00301967	0.957389
ENSMUSG00000098201	Gm26983	0.649274	0.837246
ENSMUSG00000103509	Gm38372	0.0734101	0.82524
ENSMUSG00000048538	Gm9826	0.0931037	0.796854
ENSMUSG00000103709	Nras-ps2	NA	NA
ENSMUSG00000077244	Gm23274	NA	NA
ENSMUSG00000102768	Gm19002	NA	NA
ENSMUSG00000097797	Gm26901	-0.440686	0.144242
ENSMUSG00000103498	Gm18984	NA	NA
ENSMUSG00000103067	Gm30414	NA	NA
ENSMUSG00000102320	Gm37791	NA	NA
ENSMUSG00000104226	Gm7470	NA	NA
ENSMUSG00000103903	Rps2-ps2	NA	NA
ENSMUSG00000103557	Gm38216	NA	NA
ENSMUSG00000025909	Sntg1	-0.025904	0.785964
ENSMUSG00000102647	Gm38024	-0.928634	0.467459
ENSMUSG00000086235	Gm16284	-0.258787	0.709554
ENSMUSG00000102253	Gm38259	0.586861	0.638875
ENSMUSG00000093970	Gm23358	-0.504865	0.85141
ENSMUSG00000103884	Gm37005	0.126635	0.825691
ENSMUSG00000084353	Gm15452	1.9255	0.329648
ENSMUSG00000103933	Gm36964	0.649282	0.805157
ENSMUSG00000076135	Gm24276	-1.66183	0.529985
ENSMUSG00000086195	Gm6152	NA	NA
ENSMUSG00000104504	Gm7445	NA	NA
ENSMUSG00000066693	Gm7493	0.906382	0.270474
ENSMUSG00000102316	Gm37629	0.393348	0.520852
ENSMUSG00000103819	Gm38008	0.341113	0.815274
ENSMUSG00000102871	Gm37143	-0.664329	0.344424
ENSMUSG00000101571	Gm6187	NA	NA
ENSMUSG00000104428	Gm18299	NA	NA
ENSMUSG00000102272	Gm7512	0.649274	0.837246
ENSMUSG00000065625	Gm24765	NA	NA
ENSMUSG00000103411	Gm18300	-1.06376	0.663552
ENSMUSG00000061024	Rrs1	0.0978404	0.181807
ENSMUSG00000025911	Adhfe1	-0.138331	0.0362417
ENSMUSG00000079671	2610203C22Rik	-0.591563	0.128593
ENSMUSG00000081441	Gm6161	0.30187	0.576657
ENSMUSG00000067879	3110035E14Rik	0.0120207	0.958959
ENSMUSG00000099827	Gm29520	-0.504868	0.873093
ENSMUSG00000025912	Mybl1	0.165192	0.655527
ENSMUSG00000045210	Vcpip1	-0.0463706	0.398887
ENSMUSG00000097893	1700034P13Rik	0.43707	0.689501
ENSMUSG00000025915	Sgk3	0.173055	0.122848
ENSMUSG00000046334	Gm6195	0.054348	0.974637
ENSMUSG00000088916	Gm22607	-1.45217	0.484994
ENSMUSG00000046101	Mcmdc2	0.00338504	0.982782
ENSMUSG00000098234	Snhg6	-0.141864	0.16768
ENSMUSG00000093178	Snord87	-2.04497	0.20504
ENSMUSG00000099032	Tcf24	0.186169	0.754603
ENSMUSG00000104025	E330040D14Rik	NA	NA
ENSMUSG00000025916	Ppp1r42	1.16322	0.0380256
ENSMUSG00000087199	Gm15818	-0.504868	0.873093
ENSMUSG00000095780	Gm24674	0.0722044	0.981775
ENSMUSG00000025917	Cops5	-0.12024	0.0331863
ENSMUSG00000056763	Cspp1	0.146462	0.0833472
ENSMUSG00000102356	1700047N06Rik	1.54484	0.364942
ENSMUSG00000067851	Arfgef1	0.0024254	0.959028
ENSMUSG00000088153	Gm26348	1.04923	0.269065
ENSMUSG00000102556	Gm37569	0.682722	0.269037
ENSMUSG00000042501	Cpa6	-0.874047	0.190616
ENSMUSG00000103810	Gm38005	-1.08194	0.732122
ENSMUSG00000083422	Gm15604	NA	NA
ENSMUSG00000094979	Gm25253	NA	NA
ENSMUSG00000081417	Gm15603	NA	NA
ENSMUSG00000103448	Gm37133	NA	NA
ENSMUSG00000100212	Gm5522	-0.504868	0.873093
ENSMUSG00000100648	Gm28659	NA	NA
ENSMUSG00000088585	Gm22963	NA	NA
ENSMUSG00000048960	Prex2	-0.170174	0.00285336
ENSMUSG00000077318	Gm24173	0.649274	0.837246
ENSMUSG00000101827	Gm28686	0.0722101	0.976737
ENSMUSG00000103494	Gm37410	NA	NA
ENSMUSG00000057715	A830018L16Rik	0.12929	0.0203637
ENSMUSG00000103825	Gm38178	-0.461896	0.116051
ENSMUSG00000099845	Gm29273	2.33806	0.128178
ENSMUSG00000103561	Gm38069	-0.00241583	0.996933
ENSMUSG00000101610	Gm7560	-0.504868	0.873093
ENSMUSG00000093864	Gm22633	NA	NA
ENSMUSG00000098555	Mir6341	NA	NA
ENSMUSG00000097628	Gm2383	0.649281	0.805783
ENSMUSG00000098163	Gm6216	NA	NA
ENSMUSG00000097171	Gm17644	NA	NA
ENSMUSG00000101314	Gm29663	NA	NA
ENSMUSG00000016918	Sulf1	0.815979	NA
ENSMUSG00000025938	Slco5a1	0.120351	0.41444
ENSMUSG00000104518	Gm37162	NA	NA
ENSMUSG00000069620	Gm5250	NA	NA
ENSMUSG00000099498	Gm29283	NA	NA
ENSMUSG00000042414	Prdm14	-1.56624	0.61837
ENSMUSG00000005886	Ncoa2	0.0242922	0.700329
ENSMUSG00000103506	Gm38376	-0.702062	0.116576
ENSMUSG00000103495	Gm37409	0.294746	0.675272
ENSMUSG00000099183	Gm27881	1.83322	0.53104
ENSMUSG00000102639	Gm38223	0.121436	0.918365
ENSMUSG00000104170	Gm37702	0.759388	0.339346
ENSMUSG00000087782	Gm23169	NA	NA
ENSMUSG00000103085	Gm38120	0.0942417	0.782617
ENSMUSG00000102664	Gm38380	0.359382	0.265191
ENSMUSG00000101476	Gm29570	1.22635	0.698022
ENSMUSG00000101171	Gm7593	0.649282	0.805157
ENSMUSG00000025935	Tram1	-0.157547	0.0161329
ENSMUSG00000025937	Lactb2	-0.083511	0.397579
ENSMUSG00000102982	Gm38319	0.2938	0.592354
ENSMUSG00000067813	Xkr9	-1.08194	0.732122
ENSMUSG00000077368	Gm26273	NA	NA
ENSMUSG00000097711	Gm5523	0.864602	0.523217
ENSMUSG00000102166	Gm36947	NA	NA
ENSMUSG00000089358	Gm25491	NA	NA
ENSMUSG00000104209	Gm37400	2.98763	0.25749
ENSMUSG00000025932	Eya1	0.0159597	0.834423
ENSMUSG00000095853	Gm22616	-1.13388	0.462088
ENSMUSG00000102588	Gm37444	-0.504868	0.873093
ENSMUSG00000054493	Gm9947	0.12492	0.851946
ENSMUSG00000025930	Msc	0.216324	0.472047
ENSMUSG00000103492	Gm37412	-0.511742	0.688168
ENSMUSG00000081201	Smt3h2-ps4	0.145045	0.757486
ENSMUSG00000082193	Rpl5-ps1	0.359028	0.502165
ENSMUSG00000032769	Trpa1	-1.39187	0.0757749
ENSMUSG00000088159	Gm26345	NA	NA
ENSMUSG00000073737	Gm10566	0.617271	0.266643
ENSMUSG00000092083	Kcnb2	-0.179194	0.0754238
ENSMUSG00000102937	Gm38116	-0.0121861	0.980664
ENSMUSG00000104149	Gm37138	-0.768788	0.333128
ENSMUSG00000088829	Gm25227	-1.0972	0.651851
ENSMUSG00000077377	Gm25168	1.22635	0.698022
ENSMUSG00000101652	Gm6060	0.649274	0.837246
ENSMUSG00000100814	Gm28669	NA	NA
ENSMUSG00000025925	Terf1	0.109506	0.250153
ENSMUSG00000104379	Gm37509	0.791223	0.471385
ENSMUSG00000032719	Sbspon	0.434556	0.466633
ENSMUSG00000088943	Gm23259	NA	NA
ENSMUSG00000100652	Gm7634	NA	NA
ENSMUSG00000067795	4930444P10Rik	0.899116	0.0839487
ENSMUSG00000043716	Rpl7	-0.172253	0.000887931
ENSMUSG00000025921	Rdh10	-0.131713	0.234507
ENSMUSG00000104165	Gm38249	0.0705973	0.972021
ENSMUSG00000100868	Gm28095	1.8463	0.307188
ENSMUSG00000025920	Stau2	-0.0537238	0.290552
ENSMUSG00000089982	Gm7568	-2.37512	0.355531
ENSMUSG00000025939	Ube2w	-0.0239559	0.664411
ENSMUSG00000102457	Gm38342	0.203706	0.479849
ENSMUSG00000079658	Eloc	-0.0648517	0.370047
ENSMUSG00000097744	D030040B21Rik	-0.504868	0.873093
ENSMUSG00000100959	Gm7654	-0.504868	0.873093
ENSMUSG00000025940	Tmem70	0.0370636	0.405763
ENSMUSG00000025779	Ly96	-0.311809	0.151742
ENSMUSG00000100093	Gm29649	-0.504868	0.873093
ENSMUSG00000091020	Gm5828	-2.22617	0.137609
ENSMUSG00000101640	Gm28376	-0.00123975	0.998808
ENSMUSG00000104133	4921511E07Rik	0.649278	0.830347
ENSMUSG00000042686	Jph1	0.0405761	0.388212
ENSMUSG00000100110	Gm28783	0.246848	0.841982
ENSMUSG00000025777	Gdap1	-0.111495	0.0356759
ENSMUSG00000099899	Gm28784	0.55894	0.703131
ENSMUSG00000100272	Gm28785	NA	NA
ENSMUSG00000100398	Gm5251	0.649274	0.837246
ENSMUSG00000101589	Rbm6-ps1	0.216126	0.600418
ENSMUSG00000102048	Gm6075	-0.504868	0.873093
ENSMUSG00000089534	Gm25166	NA	NA
ENSMUSG00000067780	Pi15	0.407481	0.314404
ENSMUSG00000100053	Gm28154	-0.116708	0.93305
ENSMUSG00000085125	Gm16070	-0.436085	0.257333
ENSMUSG00000025776	Crispld1	0.418296	0.00164985
ENSMUSG00000099895	Gm28153	1.08029	0.20129
ENSMUSG00000100554	Gm7690	2.43506	0.226468
ENSMUSG00000099473	Gm18775	0.00707225	0.997144
ENSMUSG00000099591	Gm17969	0.197923	0.837428
ENSMUSG00000109887	Gm28756	0.00195885	0.992644
ENSMUSG00000102001	Gm28755	1.80511	0.564972
ENSMUSG00000101717	Gm45784	NA	NA
ENSMUSG00000025774	Crisp4	NA	NA
ENSMUSG00000070977	Defb44-ps	NA	NA
ENSMUSG00000073735	Defb18	NA	NA
ENSMUSG00000067773	Defb41	NA	NA
ENSMUSG00000101685	Gm17837	NA	NA
ENSMUSG00000101306	Gm5252	NA	NA
ENSMUSG00000088800	Gm24075	NA	NA
ENSMUSG00000101644	Gm28343	NA	NA
ENSMUSG00000099433	Gm28344	NA	NA
ENSMUSG00000089787	Gm15825	-0.925229	0.671243
ENSMUSG00000042596	Tfap2d	NA	NA
ENSMUSG00000100720	Gm10075	-0.576458	0.116262
ENSMUSG00000025927	Tfap2b	0.36641	0.701394
ENSMUSG00000100538	Gm28340	NA	NA
ENSMUSG00000101117	Gm28341	NA	NA
ENSMUSG00000100204	Gm4849	2.03838	0.0839832
ENSMUSG00000084668	Gm24633	NA	NA
ENSMUSG00000102597	Gm38382	NA	NA
ENSMUSG00000043760	Pkhd1	-0.200188	0.913445
ENSMUSG00000104095	Gm37315	NA	NA
ENSMUSG00000089914	4930486I03Rik	NA	NA
ENSMUSG00000090142	Gm15795	NA	NA
ENSMUSG00000070175	Gm24162	NA	NA
ENSMUSG00000099906	Gm28653	-2.04836	0.510268
ENSMUSG00000065559	Mir206	NA	NA
ENSMUSG00000065480	Mir133b	NA	NA
ENSMUSG00000025929	Il17a	NA	NA
ENSMUSG00000041872	Il17f	-0.447304	0.848632
ENSMUSG00000041859	Mcm3	-0.209672	0.189387
ENSMUSG00000099714	Gm20587	-1.0499	0.671737
ENSMUSG00000102121	Gm28065	NA	NA
ENSMUSG00000088858	Gm24723	NA	NA
ENSMUSG00000097934	6720483E21Rik	-0.125019	0.758262
ENSMUSG00000025931	Paqr8	0.27345	2.45484e-05
ENSMUSG00000077314	Gm24171	0.0722102	0.976602
ENSMUSG00000100929	Gm28064	0.508855	0.684641
ENSMUSG00000041809	Efhc1	-0.104311	0.760039
ENSMUSG00000041779	Tram2	-0.533079	0.243249
ENSMUSG00000099971	Gm28287	NA	NA
ENSMUSG00000100819	Gm2693	-0.507537	0.272979
ENSMUSG00000025933	Tmem14a	-0.0995526	0.166879
ENSMUSG00000102633	Gm38224	-0.196938	0.839515
ENSMUSG00000025934	Gsta3	0.128737	0.688294
ENSMUSG00000099343	Gm28836	-0.616887	0.628727
ENSMUSG00000096375	Gm7094	0.057586	0.975581
ENSMUSG00000025936	Gm4956	-0.172186	0.902525
ENSMUSG00000093963	Gm21909	0.649274	0.837246
ENSMUSG00000067750	Khdc1a	NA	NA
ENSMUSG00000086194	Gm16329	NA	NA
ENSMUSG00000094436	Gm16327	-0.504868	0.873093
ENSMUSG00000041722	Khdc1c	NA	NA
ENSMUSG00000085507	Gm2709	NA	NA
ENSMUSG00000094926	Gm16533	NA	NA
ENSMUSG00000085079	Khdc1b	0.0722092	0.978829
ENSMUSG00000085679	Gm16328	NA	NA
ENSMUSG00000028033	Kcnq5	0.258419	0.359492
ENSMUSG00000104138	Gm36949	0.448267	0.633251
ENSMUSG00000082935	Gm7658	-0.372349	0.0153231
ENSMUSG00000103748	Gm38243	0.968163	0.212592
ENSMUSG00000099692	Gm5696	NA	NA
ENSMUSG00000100418	Gm28239	NA	NA
ENSMUSG00000041670	Rims1	1.55371	0.241976
ENSMUSG00000097642	Gm26866	NA	NA
ENSMUSG00000101468	Gm7761	0.649274	0.837246
ENSMUSG00000101227	Gm29506	1.22635	0.698022
ENSMUSG00000073730	4933415F23Rik	0.649274	0.837246
ENSMUSG00000089553	Gm24176	NA	NA
ENSMUSG00000102766	Gm6420	-0.424193	0.617314
ENSMUSG00000065405	Mir30a	0.0722044	0.981775
ENSMUSG00000097970	Gm27028	-0.49217	0.834057
ENSMUSG00000065567	Mir30c-2	NA	NA
ENSMUSG00000100775	Gm29107	-0.504868	0.873093
ENSMUSG00000101226	Gm20954	-0.504868	0.873093
ENSMUSG00000026158	Ogfrl1	-0.00178507	0.977748
ENSMUSG00000097920	Gm7784	0.0722044	0.981775
ENSMUSG00000099503	Gm28822	1.22635	0.698022
ENSMUSG00000026156	B3gat2	0.124492	0.628341
ENSMUSG00000026155	Smap1	0.0437314	0.507812
ENSMUSG00000026154	Sdhaf4	-0.128307	0.0649789
ENSMUSG00000102495	Gm26524	0.492838	0.618513
ENSMUSG00000026153	Fam135a	-0.00647511	0.949362
ENSMUSG00000102398	Gm37580	-2.04383	0.0656946
ENSMUSG00000097670	Gm26607	NA	NA
ENSMUSG00000026147	Col9a1	-0.657115	0.154776
ENSMUSG00000026141	Col19a1	0.0423199	0.730854
ENSMUSG00000077463	Gm26418	-1.08194	0.732122
ENSMUSG00000099997	Tubb4b-ps2	1.96723	0.31543
ENSMUSG00000100131	Gm28439	0.533287	0.160424
ENSMUSG00000067736	Gm10222	-0.137821	0.727827
ENSMUSG00000101939	Gm28438	0.0299269	0.920914
ENSMUSG00000101111	Gm28437	-0.275104	0.350531
ENSMUSG00000100862	Gm10925	0.121728	0.693708
ENSMUSG00000102070	Gm28661	0.246417	0.245965
ENSMUSG00000101249	Gm29216	-0.298067	0.562702
ENSMUSG00000073725	Lmbrd1	0.00886447	0.834798
ENSMUSG00000100808	Gm28594	NA	NA
ENSMUSG00000100483	Gm28237	NA	NA
ENSMUSG00000100450	Gm9443	-0.504868	0.873093
ENSMUSG00000099392	Gm29414	NA	NA
ENSMUSG00000033569	Adgrb3	-0.0612334	0.249852
ENSMUSG00000080849	Gm15702	0.407744	0.563277
ENSMUSG00000104257	Gm20172	0.024023	0.96131
ENSMUSG00000096866	Gm22260	0.649274	0.837246
ENSMUSG00000102296	Gm37543	1.43329	0.310476
ENSMUSG00000103209	Gm37331	-0.366062	0.357131
ENSMUSG00000104027	Gm37211	0.352296	0.256419
ENSMUSG00000102407	Gm37862	0.350592	0.556268
ENSMUSG00000103214	Gm38286	0.0752423	0.863005
ENSMUSG00000104100	Gm37880	0.403458	0.177954
ENSMUSG00000084740	Gm25294	-0.504868	0.873093
ENSMUSG00000103889	Gm37011	0.797589	0.103894
ENSMUSG00000101301	Gm29214	0.122624	0.831107
ENSMUSG00000104221	Gm37051	0.428158	0.392164
ENSMUSG00000102250	Gm38260	0.0614676	0.818656
ENSMUSG00000102317	Gm37628	-0.231563	0.606583
ENSMUSG00000103563	8030445P17Rik	0.109774	0.67108
ENSMUSG00000102465	Gm38198	0.262691	0.264041
ENSMUSG00000102659	Gm37077	0.380047	0.500829
ENSMUSG00000103924	Gm37895	0.559049	0.0592832
ENSMUSG00000104132	Gm36952	0.504543	0.110257
ENSMUSG00000102747	Gm37602	0.0366535	0.866683
ENSMUSG00000102386	2900022M07Rik	0.00298519	0.991452
ENSMUSG00000103004	2900002M20Rik	0.186511	0.673321
ENSMUSG00000104516	Gm9884	0.106293	0.84373
ENSMUSG00000101618	Gm18443	NA	NA
ENSMUSG00000099458	Gm19123	NA	NA
ENSMUSG00000088111	Gm24064	NA	NA
ENSMUSG00000073722	4931408C20Rik	NA	NA
ENSMUSG00000095256	n-R5s209	NA	NA
ENSMUSG00000100310	Gm19641	NA	NA
ENSMUSG00000101514	Gm5524	NA	NA
ENSMUSG00000101033	Gm18776	NA	NA
ENSMUSG00000101372	Gm19028	NA	NA
ENSMUSG00000103241	Gm38089	NA	NA
ENSMUSG00000086240	Gm7846	0.0692621	0.871738
ENSMUSG00000048411	Gm597	-0.504868	0.873093
ENSMUSG00000081557	Gm5697	0.758675	0.657217
ENSMUSG00000058590	Gm6462	NA	NA
ENSMUSG00000101235	Gm18033	NA	NA
ENSMUSG00000064433	Gm25586	NA	NA
ENSMUSG00000080625	Gm22679	NA	NA
ENSMUSG00000080391	Gm23785	NA	NA
ENSMUSG00000099257	Mir6342	NA	NA
ENSMUSG00000099492	Gm5525	0.269753	0.751216
ENSMUSG00000118548	0	NA	NA
ENSMUSG00000101726	Gm7858	NA	NA
ENSMUSG00000096829	Gm23771	NA	NA
ENSMUSG00000098883	Gm27430	NA	NA
ENSMUSG00000053185	Gm9898	0.723687	0.288369
ENSMUSG00000100261	Gm6473	-0.347093	0.42161
ENSMUSG00000101180	Gm2914	NA	NA
ENSMUSG00000048874	Phf3	-0.0301125	0.674559
ENSMUSG00000103783	Gm37522	0.379591	0.347342
ENSMUSG00000104315	Gm37906	0.253916	0.579743
ENSMUSG00000117310	0	-0.0545419	0.951026
ENSMUSG00000026064	Ptp4a1	0.319592	0.379911
ENSMUSG00000117091	0	NA	NA
ENSMUSG00000086726	Gm9458	NA	NA
ENSMUSG00000086727	4931428L18Rik	0.649274	0.837246
ENSMUSG00000100237	Gm28644	NA	NA
ENSMUSG00000098529	Gm27362	NA	NA
ENSMUSG00000100910	Gm29128	NA	NA
ENSMUSG00000099796	Gm7893	NA	NA
ENSMUSG00000050217	Lgsn	1.22635	0.698022
ENSMUSG00000026063	Pih1d3	NA	NA
ENSMUSG00000077664	Gm26145	NA	NA
ENSMUSG00000100205	Gm4850	NA	NA
ENSMUSG00000100592	Gm28645	NA	NA
ENSMUSG00000094215	Gm6489	NA	NA
ENSMUSG00000101093	Gm10307	NA	NA
ENSMUSG00000070960	Gm19680	0.792708	0.029341
ENSMUSG00000088620	Gm23032	NA	NA
ENSMUSG00000082159	Gm7910	NA	NA
ENSMUSG00000026058	Khdrbs2	-0.310059	1.00127e-05
ENSMUSG00000064688	Gm25814	0.649274	0.837246
ENSMUSG00000103482	Gm37999	0.228467	0.522582
ENSMUSG00000104498	Gm37110	NA	NA
ENSMUSG00000104313	Gm37911	0.0690085	0.935264
ENSMUSG00000102865	Gm9839	1.0739	0.382849
ENSMUSG00000102321	Gm37792	-0.0900847	0.92748
ENSMUSG00000091318	Gm5415	0.189291	0.758673
ENSMUSG00000089489	Gm24732	1.22635	0.698022
ENSMUSG00000104433	Gm37426	-1.03499	0.710368
ENSMUSG00000089395	Gm23024	NA	NA
ENSMUSG00000102926	Gm37151	NA	NA
ENSMUSG00000100497	Gm28624	NA	NA
ENSMUSG00000102917	Gm37724	-0.504868	0.873093
ENSMUSG00000100481	Gm7114	-0.11706	0.913475
ENSMUSG00000100590	Gm4785	-0.504868	0.873093
ENSMUSG00000088750	Gm24901	NA	NA
ENSMUSG00000104230	Gm37591	NA	NA
ENSMUSG00000101754	Gm2987	NA	NA
ENSMUSG00000065223	Gm25792	NA	NA
ENSMUSG00000100318	Gm18799	NA	NA
ENSMUSG00000101612	Gm7933	NA	NA
ENSMUSG00000065260	Gm23453	NA	NA
ENSMUSG00000026134	Prim2	-0.0900946	0.488591
ENSMUSG00000101682	Gm29228	0.649274	0.837246
ENSMUSG00000102714	Gm37618	1.63715	0.340436
ENSMUSG00000102093	Gm17813	NA	NA
ENSMUSG00000103746	1700001G17Rik	0.930147	0.140269
ENSMUSG00000102198	Gm38173	1.22635	0.698022
ENSMUSG00000004768	Rab23	-0.054479	0.490724
ENSMUSG00000042215	Bag2	0.0095118	0.911128
ENSMUSG00000103072	Gm37905	-0.917631	0.614048
ENSMUSG00000042197	Zfp451	-0.0472327	0.43629
ENSMUSG00000081402	Gm15455	0.820895	0.512126
ENSMUSG00000042182	Bend6	-0.201268	0.0001701
ENSMUSG00000104416	Gm37067	-0.133929	0.84793
ENSMUSG00000026131	Dst	-0.0510415	0.229559
ENSMUSG00000103596	Gm37354	-0.214124	0.744831
ENSMUSG00000099382	Gm28631	NA	NA
ENSMUSG00000084506	Gm23792	NA	NA
ENSMUSG00000103364	Gm38157	0.840474	0.0397142
ENSMUSG00000105982	Mir6896	1.03624	0.503388
ENSMUSG00000096992	Gm26788	0.421827	0.584284
ENSMUSG00000103001	A930005N03Rik	0.659497	0.363845
ENSMUSG00000104397	Gm37958	NA	NA
ENSMUSG00000102839	Gm37385	NA	NA
ENSMUSG00000101206	Gm5266	NA	NA
ENSMUSG00000101462	Gm3052	0.126623	0.656826
ENSMUSG00000102336	Gm37233	0.178873	0.416067
ENSMUSG00000092852	Mir5103	NA	NA
ENSMUSG00000042111	Ccdc115	-0.164497	0.0177653
ENSMUSG00000101711	Gm28306	0.403271	0.723134
ENSMUSG00000026127	Imp4	-0.0580399	0.443084
ENSMUSG00000026126	Ptpn18	-0.291424	0.35129
ENSMUSG00000100280	Gm28417	-0.39198	0.705239
ENSMUSG00000101223	4930568A12Rik	0.507532	0.666136
ENSMUSG00000026125	Prss39	NA	NA
ENSMUSG00000101116	Gm28416	NA	NA
ENSMUSG00000026124	Cfc1	0.387155	0.666966
ENSMUSG00000101803	Gm28419	NA	NA
ENSMUSG00000037529	Prss40	0.907811	0.508491
ENSMUSG00000045815	1700101I19Rik	-0.0966069	0.884829
ENSMUSG00000045174	Amer3	0.0274699	0.669035
ENSMUSG00000100524	Gm28418	NA	NA
ENSMUSG00000102499	Gm36984	NA	NA
ENSMUSG00000103521	Gm29730	NA	NA
ENSMUSG00000104098	AA619741	NA	NA
ENSMUSG00000037509	Arhgef4	0.131246	0.0176407
ENSMUSG00000102537	Gm37224	1.30713	0.388505
ENSMUSG00000102612	Gm37845	0.137724	0.945909
ENSMUSG00000118272	0	NA	NA
ENSMUSG00000104002	Gm38336	0.188393	0.484757
ENSMUSG00000037503	Fam168b	-0.14148	0.000754739
ENSMUSG00000104358	Gm37127	0.560536	0.220616
ENSMUSG00000026123	Plekhb2	-0.0472689	0.293151
ENSMUSG00000103716	Gm19430	NA	NA
ENSMUSG00000103548	Gm37670	-0.538707	0.817525
ENSMUSG00000103760	Gm8009	NA	NA
ENSMUSG00000103997	Gm38027	NA	NA
ENSMUSG00000077231	Gm25096	NA	NA
ENSMUSG00000104417	Gm37068	NA	NA
ENSMUSG00000064601	Gm25634	NA	NA
ENSMUSG00000101714	Gm28415	-0.504865	0.869106
ENSMUSG00000102531	1110002O04Rik	0.682513	0.43463
ENSMUSG00000103096	Gm8022	NA	NA
ENSMUSG00000102279	Gm37146	NA	NA
ENSMUSG00000103708	Gm33222	-1.07756	0.697172
ENSMUSG00000104201	4930535G08Rik	NA	NA
ENSMUSG00000102434	Gm38049	-0.322926	0.856367
ENSMUSG00000045216	Hs6st1	0.272868	0.000252807
ENSMUSG00000104523	Gm37335	NA	NA
ENSMUSG00000102202	Gm33280	-0.479384	0.415821
ENSMUSG00000037470	Uggt1	0.0452789	0.359249
ENSMUSG00000098752	Mir6897	-0.504868	0.873093
ENSMUSG00000047180	Neurl3	-1.12335	0.00378766
ENSMUSG00000037447	Arid5a	-0.0229272	0.85395
ENSMUSG00000102762	4930403P22Rik	-0.769254	0.225115
ENSMUSG00000010453	Kansl3	-0.132561	0.0304673
ENSMUSG00000098680	Mir6898	NA	NA
ENSMUSG00000037432	Fer1l5	-0.0594506	0.586524
ENSMUSG00000001143	Lman2l	-0.0309865	0.545667
ENSMUSG00000037408	Cnnm4	-0.127243	0.276046
ENSMUSG00000104316	Gm37909	-0.159885	0.731888
ENSMUSG00000106081	Gm47280	NA	NA
ENSMUSG00000001138	Cnnm3	-0.12827	0.0541555
ENSMUSG00000102845	Gm38033	NA	NA
ENSMUSG00000067653	Ankrd23	-0.0018036	0.996721
ENSMUSG00000109510	Gm42417	-2.84272	0.217758
ENSMUSG00000079610	Ankrd39	0.115485	0.179055
ENSMUSG00000026121	Sema4c	0.122684	0.326953
ENSMUSG00000087589	D430040D24Rik	0.14665	0.836397
ENSMUSG00000046337	Fam178b	-0.674039	0.554901
ENSMUSG00000089906	Gm6428	0.649274	0.837246
ENSMUSG00000077939	Gm24133	NA	NA
ENSMUSG00000061518	Cox5b	0.0728881	0.069841
ENSMUSG00000037351	Actr1b	0.0281555	0.565397
ENSMUSG00000102416	4933424G06Rik	-0.345379	0.354793
ENSMUSG00000104237	Gm33533	0.0279058	0.937628
ENSMUSG00000026117	Zap70	0.914008	0.000754057
ENSMUSG00000097291	Gm18828	NA	NA
ENSMUSG00000026116	Tmem131	-0.0532683	0.331101
ENSMUSG00000103016	Gm37506	0.649274	0.837246
ENSMUSG00000102930	Gm38115	-0.0864999	0.799672
ENSMUSG00000103159	F830112A20Rik	0.0610946	0.854952
ENSMUSG00000080054	Rpl12-ps1	NA	NA
ENSMUSG00000095944	n-R5s210	NA	NA
ENSMUSG00000050122	Vwa3b	-0.104954	0.103202
ENSMUSG00000103603	Gm37020	0.180145	0.748537
ENSMUSG00000026114	Cnga3	1.51661	0.333152
ENSMUSG00000102231	1700074A21Rik	NA	NA
ENSMUSG00000026113	Inpp4a	0.0604443	0.14525
ENSMUSG00000086064	4930439A04Rik	0.0180906	0.963498
ENSMUSG00000102879	Gm37135	-0.933542	0.431372
ENSMUSG00000026112	Coa5	-0.0889225	0.0885721
ENSMUSG00000026111	Unc50	-0.0587642	0.245994
ENSMUSG00000026110	Mgat4a	0.0715303	0.371515
ENSMUSG00000103948	4930594C11Rik	0.0201907	0.980588
ENSMUSG00000087233	Gm43213	1.50277	0.282066
ENSMUSG00000026090	2010300C02Rik	0.356148	3.79495e-14
ENSMUSG00000089767	4930556I23Rik	0.22378	0.424451
ENSMUSG00000104365	4930470B04Rik	-1.20408	0.184077
ENSMUSG00000102650	Gm19863	1.16648	0.0106308
ENSMUSG00000060771	Tsga10	0.18265	0.0244669
ENSMUSG00000097268	Gm26805	-0.0328461	0.868069
ENSMUSG00000037216	Lipt1	0.17028	0.332877
ENSMUSG00000026088	Mitd1	0.174239	0.232186
ENSMUSG00000026087	Mrpl30	0.00727429	0.904829
ENSMUSG00000061584	Lyg2	1.0163	0.611068
ENSMUSG00000087374	Gm15457	1.22635	0.698022
ENSMUSG00000026085	Lyg1	2.18055	0.483462
ENSMUSG00000089141	Gm23409	NA	NA
ENSMUSG00000058407	Txndc9	-0.0584652	0.33424
ENSMUSG00000026083	Eif5b	0.0268734	0.585697
ENSMUSG00000026082	Rev1	-0.148477	0.0560234
ENSMUSG00000103804	Gm37062	-0.857344	0.160839
ENSMUSG00000102716	Gm5099	NA	NA
ENSMUSG00000037138	Aff3	0.0391729	0.665818
ENSMUSG00000085391	Gm16150	1.1667	0.0348466
ENSMUSG00000085280	Gm16151	-0.0550588	0.954192
ENSMUSG00000087131	Gm16152	-0.158161	0.78437
ENSMUSG00000102984	Gm34727	0.248122	0.806515
ENSMUSG00000102541	Gm38135	0.649274	0.837246
ENSMUSG00000103531	2610300A13Rik	1.22635	0.698022
ENSMUSG00000048814	Lonrf2	-0.0412411	0.467471
ENSMUSG00000026080	Chst10	-0.153234	0.00575972
ENSMUSG00000103647	Gm37707	-2.78911	0.0983881
ENSMUSG00000102447	Gm6621	NA	NA
ENSMUSG00000067604	Nms	0.649281	0.807885
ENSMUSG00000026078	Pdcl3	-0.113497	0.160044
ENSMUSG00000103046	Gm37309	0.0261674	0.941476
ENSMUSG00000104188	Gm37821	NA	NA
ENSMUSG00000103182	Gm37091	NA	NA
ENSMUSG00000098833	Mir6349	NA	NA
ENSMUSG00000026077	Npas2	0.149506	0.114392
ENSMUSG00000092553	Gm20428	NA	NA
ENSMUSG00000092563	Gm3617	-0.384979	0.530217
ENSMUSG00000073702	Rpl31	-0.0609976	0.205713
ENSMUSG00000003134	Tbc1d8	0.147811	0.167706
ENSMUSG00000102607	Gm37265	0.649281	0.806748
ENSMUSG00000065629	Gm24826	NA	NA
ENSMUSG00000104827	Gm24826	NA	NA
ENSMUSG00000003135	Cnot11	0.0687612	0.294398
ENSMUSG00000085894	Gm15832	-0.275522	0.504676
ENSMUSG00000077704	Snord89	0.0808802	0.915931
ENSMUSG00000048234	Rnf149	-0.061529	0.31076
ENSMUSG00000064936	Gm23722	0.319024	0.595796
ENSMUSG00000102471	Gm5100	0.649274	0.837246
ENSMUSG00000050967	Creg2	-0.0253611	0.635683
ENSMUSG00000097083	D930019O06Rik	0.067835	0.688544
ENSMUSG00000057173	Rfx8	-0.315286	0.480854
ENSMUSG00000091937	Gm3646	1.63109	0.47568
ENSMUSG00000101634	1700066B17Rik	0.0722102	0.976532
ENSMUSG00000026074	Map4k4	-0.173374	0.0188336
ENSMUSG00000102985	4930456G14Rik	-0.686436	0.245776
ENSMUSG00000026073	Il1r2	-0.224538	0.656377
ENSMUSG00000097899	Gm16894	0.0901178	0.615523
ENSMUSG00000102975	Gm37347	-1.08194	0.732122
ENSMUSG00000026072	Il1r1	-0.222932	0.0603811
ENSMUSG00000103560	Gm38070	0.649274	0.837246
ENSMUSG00000070942	Il1rl2	0.0303389	0.935128
ENSMUSG00000103230	Gm17970	0.649274	0.837246
ENSMUSG00000026069	Il1rl1	0.0965682	0.910925
ENSMUSG00000026070	Il18r1	-1.08194	0.732122
ENSMUSG00000026068	Il18rap	-0.721028	0.650294
ENSMUSG00000104441	Gm35801	NA	NA
ENSMUSG00000026065	Slc9a4	0.318936	0.212638
ENSMUSG00000102676	Gm37435	0.649281	0.806118
ENSMUSG00000026062	Slc9a2	0.658762	0.0627583
ENSMUSG00000103679	Gm37623	1.21311	0.659477
ENSMUSG00000103270	Gm37915	0.239509	0.753404
ENSMUSG00000041945	Mfsd9	-0.231896	0.182319
ENSMUSG00000079588	Tmem182	-0.462934	0.814101
ENSMUSG00000094136	Gm5973	NA	NA
ENSMUSG00000104072	4930448I06Rik	0.649274	0.837246
ENSMUSG00000100185	Gm28634	NA	NA
ENSMUSG00000100832	Gm29260	0.0722101	0.976639
ENSMUSG00000100178	Gm5267	NA	NA
ENSMUSG00000101877	Gm8176	NA	NA
ENSMUSG00000053640	Gm9915	-0.577238	0.534067
ENSMUSG00000101919	Gm29664	NA	NA
ENSMUSG00000101299	Gm28175	0.121611	0.734304
ENSMUSG00000100180	Gm28140	-0.473368	0.823199
ENSMUSG00000103106	Gm37047	NA	NA
ENSMUSG00000060424	Pantr1	-0.188985	0.011293
ENSMUSG00000104199	4930420N18Rik	-1.08194	0.732122
ENSMUSG00000093436	Gm20646	0.103003	0.639193
ENSMUSG00000045515	Pou3f3	0.0819003	0.1042
ENSMUSG00000097063	Pantr2	0.226005	0.171627
ENSMUSG00000099784	Dalir	-0.0365023	0.925102
ENSMUSG00000060679	Mrps9	-0.121535	0.0365426
ENSMUSG00000077448	Gm23126	2.20724	0.239346
ENSMUSG00000041907	Gpr45	0.00871115	0.937107
ENSMUSG00000089088	Gm24001	NA	NA
ENSMUSG00000070939	Tgfbrap1	-0.00376649	0.948067
ENSMUSG00000100269	Gm28782	0.0722101	0.976826
ENSMUSG00000041878	8430432A02Rik	-0.680859	0.0207535
ENSMUSG00000010290	AI597479	-0.116414	0.134249
ENSMUSG00000008136	Fhl2	0.329201	0.0675399
ENSMUSG00000094497	Gm8210	-0.751815	0.275129
ENSMUSG00000099576	Gm29040	NA	NA
ENSMUSG00000099694	Gm29610	NA	NA
ENSMUSG00000101923	Gm29041	NA	NA
ENSMUSG00000066877	Nck2	0.060619	0.290842
ENSMUSG00000103422	Gm37536	0.366302	0.806712
ENSMUSG00000103945	Gm38228	0.269496	0.348783
ENSMUSG00000026051	1500015O10Rik	1.53183	0.162975
ENSMUSG00000100764	Gm29155	-1.60869	0.174113
ENSMUSG00000100635	Gm29157	-1.42109	0.165109
ENSMUSG00000100480	Gm29156	0.643409	0.443086
ENSMUSG00000057363	Uxs1	-0.0559446	0.460367
ENSMUSG00000090243	Gm16103	0.663316	0.392543
ENSMUSG00000100701	Gm19587	0.686776	0.153924
ENSMUSG00000101395	Gm8241	NA	NA
ENSMUSG00000088848	Gm26352	NA	NA
ENSMUSG00000095757	Gm24180	NA	NA
ENSMUSG00000041763	Tpp2	-0.00937827	0.864209
ENSMUSG00000047343	Mettl21c	0.390802	0.509772
ENSMUSG00000090106	Gm15838	NA	NA
ENSMUSG00000091844	Gm8251	-0.060381	0.958657
ENSMUSG00000026049	Tex30	-0.443597	0.00127084
ENSMUSG00000101104	Gm29247	NA	NA
ENSMUSG00000026047	Kdelc1	-0.116347	0.380931
ENSMUSG00000041684	Bivm	0.037852	0.608077
ENSMUSG00000026048	Ercc5	-0.0411878	0.543784
ENSMUSG00000046828	Mettl21e	2.20605	0.353568
ENSMUSG00000089703	Gm15833	1.22635	0.698022
ENSMUSG00000100966	Gm5700	-2.37028	0.421562
ENSMUSG00000100769	Gm28893	NA	NA
ENSMUSG00000101567	Txn-ps1	-0.12969	0.793646
ENSMUSG00000056870	Gulp1	-0.277921	0.288846
ENSMUSG00000102319	Gm37626	-1.02292	0.681134
ENSMUSG00000089877	Gm16102	NA	NA
ENSMUSG00000101701	4930521E06Rik	0.649281	0.807373
ENSMUSG00000103071	Gm38110	0.649274	0.837246
ENSMUSG00000100434	Gm3489	NA	NA
ENSMUSG00000100013	Gm19480	NA	NA
ENSMUSG00000101251	Gm3496	NA	NA
ENSMUSG00000101937	Gm5268	NA	NA
ENSMUSG00000026043	Col3a1	-1.31773	0.0131636
ENSMUSG00000105211	Gm47302	NA	NA
ENSMUSG00000026042	Col5a2	-0.0747878	0.802024
ENSMUSG00000104476	Gm38211	0.239011	0.842763
ENSMUSG00000100218	Gm8296	NA	NA
ENSMUSG00000100361	Gm7063	0.649274	0.837246
ENSMUSG00000100894	Gm8304	0.649274	0.837246
ENSMUSG00000095121	Gm23216	NA	NA
ENSMUSG00000065255	Gm23974	1.16771	0.275634
ENSMUSG00000100843	Gm8307	0.221005	0.635561
ENSMUSG00000087764	Gm23984	NA	NA
ENSMUSG00000025995	Wdr75	-0.109713	0.0975351
ENSMUSG00000099850	Gm28906	0.649274	0.837246
ENSMUSG00000084817	Gm5526	0.0199715	0.928385
ENSMUSG00000098549	Gm5269	NA	NA
ENSMUSG00000099381	Gm18303	0.0475084	0.981789
ENSMUSG00000025993	Slc40a1	-0.537775	2.02287e-08
ENSMUSG00000099946	Gm9496	NA	NA
ENSMUSG00000070896	Rpl23a-ps1	NA	NA
ENSMUSG00000090682	Gm3852	NA	NA
ENSMUSG00000044457	Stk-ps2	-0.504868	0.873093
ENSMUSG00000099432	Gm18849	NA	NA
ENSMUSG00000041144	Dnah7b	0.403623	0.1848
ENSMUSG00000096047	n-R5s211	-0.504868	0.873093
ENSMUSG00000101262	Gm8326	-2.05418	0.346389
ENSMUSG00000101337	Dnah7c	-0.298898	0.267671
ENSMUSG00000025986	Slc39a10	0.0805119	0.118831
ENSMUSG00000100213	Gm28151	-0.110654	0.595751
ENSMUSG00000103129	Gm37393	0.268809	0.8191
ENSMUSG00000100160	Gm28527	1.67009	0.338346
ENSMUSG00000101921	Gm28825	NA	NA
ENSMUSG00000101447	Gm28826	NA	NA
ENSMUSG00000081185	Gm4852	-0.289306	0.643044
ENSMUSG00000103246	Gm38090	0.649274	0.837246
ENSMUSG00000098876	Mir6350	NA	NA
ENSMUSG00000100530	Gm18117	NA	NA
ENSMUSG00000104067	Gm37196	NA	NA
ENSMUSG00000100033	Gm8337	-0.148989	0.859327
ENSMUSG00000094968	Gm22419	NA	NA
ENSMUSG00000088017	Gm23829	NA	NA
ENSMUSG00000101996	Gm19206	NA	NA
ENSMUSG00000096973	Gm5974	NA	NA
ENSMUSG00000064943	Gm23240	NA	NA
ENSMUSG00000100866	Gm28830	NA	NA
ENSMUSG00000101721	Gm8354	-0.268597	0.900288
ENSMUSG00000099376	Gm19124	NA	NA
ENSMUSG00000097883	Gm8357	-0.504868	0.873093
ENSMUSG00000092790	Gm22693	NA	NA
ENSMUSG00000099698	Gm28740	NA	NA
ENSMUSG00000099454	Gm8367	NA	NA
ENSMUSG00000051616	C230029F24Rik	NA	NA
ENSMUSG00000099627	Gm6757	NA	NA
ENSMUSG00000099577	Gm3605	NA	NA
ENSMUSG00000099882	Gm28388	NA	NA
ENSMUSG00000101760	Gm8384	NA	NA
ENSMUSG00000099608	4933411E06Rik	NA	NA
ENSMUSG00000099864	Gm8391	NA	NA
ENSMUSG00000098249	Gm27330	NA	NA
ENSMUSG00000100451	Gm29665	NA	NA
ENSMUSG00000099941	Gm20118	NA	NA
ENSMUSG00000084531	Gm25843	NA	NA
ENSMUSG00000100816	Gm28321	0.0722044	0.981775
ENSMUSG00000026109	Tmeff2	-0.0653286	0.300233
ENSMUSG00000100671	Gm28322	-1.18444	0.478463
ENSMUSG00000092906	Gm25736	0.649274	0.837246
ENSMUSG00000101242	Gm28319	0.234164	0.669294
ENSMUSG00000099924	Gm28320	-0.170811	0.535314
ENSMUSG00000099625	Gm29325	0.0629811	0.823945
ENSMUSG00000101799	9330175M20Rik	-0.229835	0.683653
ENSMUSG00000045954	Cavin2	-0.0142933	0.923506
ENSMUSG00000099741	Gm5253	1.77904	0.497303
ENSMUSG00000101702	1700072G22Rik	NA	NA
ENSMUSG00000026107	Nabp1	-0.0732298	0.511179
ENSMUSG00000099413	Gm17767	-0.015046	0.984362
ENSMUSG00000103424	Gm37535	NA	NA
ENSMUSG00000101741	Gm28055	1.70998	0.571324
ENSMUSG00000018417	Myo1b	-0.0669725	0.530021
ENSMUSG00000101724	Gm29453	-2.02519	0.515247
ENSMUSG00000100313	Gm28323	-1.4494	0.580475
ENSMUSG00000100696	Gm8419	1.22635	0.698022
ENSMUSG00000099135	Gm27607	NA	NA
ENSMUSG00000072324	Gm8420	NA	NA
ENSMUSG00000062939	Stat4	-0.658323	0.505297
ENSMUSG00000101628	Gm28177	-0.556497	0.72761
ENSMUSG00000078291	Gm3940	NA	NA
ENSMUSG00000109599	Gm31812	0.200867	0.722578
ENSMUSG00000026104	Stat1	0.0136233	0.912731
ENSMUSG00000099569	Gm18301	4.13602	0.00536911
ENSMUSG00000026103	Gls	-0.181329	3.85566e-05
ENSMUSG00000099648	Gm5975	NA	NA
ENSMUSG00000065192	Gm23460	NA	NA
ENSMUSG00000002881	Nab1	0.00698705	0.940659
ENSMUSG00000097833	Gm5976	-0.504868	0.873093
ENSMUSG00000101501	Rps27a-ps1	-0.377624	0.677506
ENSMUSG00000100120	Gm553	0.395685	0.665888
ENSMUSG00000099878	Gm28178	-1.47144	0.520718
ENSMUSG00000100007	Gm5527	0.0745215	0.606543
ENSMUSG00000043015	Nemp2	0.350069	0.0419029
ENSMUSG00000103630	Gm37242	0.873163	0.147665
ENSMUSG00000041439	Mfsd6	0.0365504	0.533413
ENSMUSG00000100302	Gm29670	0.608841	0.548609
ENSMUSG00000100230	Gm28650	-0.504868	0.873093
ENSMUSG00000026102	Inpp1	0.0397127	0.599678
ENSMUSG00000041426	Hibch	-0.0588966	0.520399
ENSMUSG00000089802	Gm16107	0.624866	0.728394
ENSMUSG00000043629	1700019D03Rik	0.101013	0.385649
ENSMUSG00000026100	Mstn	-0.0215182	0.970226
ENSMUSG00000089334	Gm24349	NA	NA
ENSMUSG00000060715	1700019A02Rik	1.2546	0.335006
ENSMUSG00000026098	Pms1	0.101782	0.418196
ENSMUSG00000100763	Gm28777	1.22635	0.698022
ENSMUSG00000026097	Ormdl1	0.0971888	0.508594
ENSMUSG00000100679	Gm28778	NA	NA
ENSMUSG00000026096	Osgepl1	0.009955	0.913749
ENSMUSG00000099913	Gm28551	-1.5284	0.201657
ENSMUSG00000101838	Gm18800	1.33327	0.453797
ENSMUSG00000026095	Asnsd1	-0.214917	0.176576
ENSMUSG00000117809	0	NA	NA
ENSMUSG00000100267	Gm28779	NA	NA
ENSMUSG00000099450	Gm6799	NA	NA
ENSMUSG00000100069	Gm6801	NA	NA
ENSMUSG00000096141	Dnah7a	0.510331	0.219204
ENSMUSG00000092657	Gm25240	NA	NA
ENSMUSG00000026094	Stk17b	-0.248862	0.0784228
ENSMUSG00000102405	Gm37863	NA	NA
ENSMUSG00000042807	Hecw2	0.144219	0.118494
ENSMUSG00000098443	Mir7681	-3.63205	0.0143046
ENSMUSG00000087949	Gm24251	NA	NA
ENSMUSG00000102868	Gm37633	0.886298	0.337243
ENSMUSG00000094013	Gm25829	NA	NA
ENSMUSG00000025983	Ccdc150	-0.261947	0.614493
ENSMUSG00000041303	Gtf3c3	0.008297	0.92422
ENSMUSG00000109809	Gm34066	NA	NA
ENSMUSG00000073678	Pgap1	0.068671	0.498882
ENSMUSG00000104136	Gm36955	0.293858	0.584232
ENSMUSG00000101130	Gm19637	NA	NA
ENSMUSG00000052331	Ankrd44	-0.208585	0.2762
ENSMUSG00000101674	4930444A19Rik	0.0692425	0.970638
ENSMUSG00000102503	Gm37370	-2.47233	0.111581
ENSMUSG00000089245	Gm24053	-0.504865	0.87019
ENSMUSG00000102642	A130048G24Rik	-0.518888	0.823473
ENSMUSG00000025982	Sf3b1	0.0483242	0.354544
ENSMUSG00000103030	E330011M16Rik	-2.33363	0.258216
ENSMUSG00000025981	Coq10b	-0.0868156	0.318885
ENSMUSG00000101122	Gm17971	0.466139	0.267416
ENSMUSG00000025980	Hspd1	-0.0387705	0.379989
ENSMUSG00000073676	Hspe1	-0.0310023	0.588925
ENSMUSG00000100736	Gm5147	-1.70214	0.587003
ENSMUSG00000089670	Gm16581	0.880474	0.277954
ENSMUSG00000025979	Mob4	-0.0244677	0.734253
ENSMUSG00000061863	Gm6822	0.598387	0.777293
ENSMUSG00000025978	Rftn2	-0.244256	0.00148718
ENSMUSG00000097649	Gm10561	0.0902284	0.76076
ENSMUSG00000046994	Mars2	0.117615	0.287356
ENSMUSG00000025977	Boll	1.28193	0.187201
ENSMUSG00000100215	Gm8292	0.0903348	0.568227
ENSMUSG00000101945	Gm29138	NA	NA
ENSMUSG00000101085	Gm8531	NA	NA
ENSMUSG00000038349	Plcl1	0.0907753	0.222235
ENSMUSG00000102145	Gm38056	-0.67841	0.0370617
ENSMUSG00000100309	Gm6644	NA	NA
ENSMUSG00000102831	Gm37382	2.15091	0.371531
ENSMUSG00000099950	9130227L01Rik	1.61128	0.391972
ENSMUSG00000102491	Gm36986	NA	NA
ENSMUSG00000100372	1700003I22Rik	NA	NA
ENSMUSG00000100944	Gm28900	-0.504868	0.873093
ENSMUSG00000101332	Gm28240	NA	NA
ENSMUSG00000045336	Hsfy2	NA	NA
ENSMUSG00000038331	Satb2	0.620904	0.333124
ENSMUSG00000087022	9130024F11Rik	0.881004	0.0743617
ENSMUSG00000104310	Gm4081	1.73852	0.561966
ENSMUSG00000094128	Gm23943	NA	NA
ENSMUSG00000099945	1700126A01Rik	NA	NA
ENSMUSG00000101429	BC055402	0.699557	0.0118915
ENSMUSG00000101129	Gm5254	NA	NA
ENSMUSG00000097519	4930558J18Rik	-0.504868	0.873093
ENSMUSG00000038323	1700066M21Rik	-0.158363	0.113247
ENSMUSG00000048495	Tyw5	-0.170352	0.162035
ENSMUSG00000025971	Maip1	-0.0356242	0.68985
ENSMUSG00000077776	Gm22371	NA	NA
ENSMUSG00000088353	Gm24014	NA	NA
ENSMUSG00000101826	Gm8581	NA	NA
ENSMUSG00000102685	Gm37373	NA	NA
ENSMUSG00000101151	Gm17929	NA	NA
ENSMUSG00000038305	Spats2l	-0.119121	0.282984
ENSMUSG00000091283	Gm17234	NA	NA
ENSMUSG00000054770	Kctd18	0.0402051	0.642973
ENSMUSG00000026039	Sgol2a	-0.0867381	0.87153
ENSMUSG00000063558	Aox1	0.311722	0.0222251
ENSMUSG00000064294	Aox3	-0.147962	0.659657
ENSMUSG00000089275	Gm24548	NA	NA
ENSMUSG00000038242	Aox4	0.236757	0.670622
ENSMUSG00000089822	Gm15759	NA	NA
ENSMUSG00000079554	Aox2	-0.894812	0.631305
ENSMUSG00000103839	Gm37607	-0.314523	0.119422
ENSMUSG00000051223	Bzw1	-0.0720099	0.208501
ENSMUSG00000026034	Clk1	-0.0473062	0.638527
ENSMUSG00000026035	Ppil3	-0.158565	0.113328
ENSMUSG00000026036	Nif3l1	-0.139261	0.0564418
ENSMUSG00000026037	Orc2	-0.0198465	0.801374
ENSMUSG00000094245	Gm23966	0.0722102	0.976552
ENSMUSG00000085054	Gm15834	-0.259983	0.523811
ENSMUSG00000038174	Fam126b	0.0348777	0.604139
ENSMUSG00000026032	Ndufb3	0.00782042	0.884654
ENSMUSG00000100202	Gm29389	NA	NA
ENSMUSG00000099490	Gm18802	NA	NA
ENSMUSG00000059647	Cbx3-ps7	0.107078	0.805741
ENSMUSG00000047528	Als2cr12	-0.332255	0.5893
ENSMUSG00000102059	Gm20257	-0.0838707	0.721348
ENSMUSG00000101046	Gm28803	NA	NA
ENSMUSG00000026031	Cflar	-0.013299	0.901307
ENSMUSG00000100236	Gm3841	NA	NA
ENSMUSG00000026029	Casp8	-0.118283	0.508271
ENSMUSG00000102719	Gm37760	0.97354	0.405388
ENSMUSG00000099719	Gm28802	0.0722101	0.976733
ENSMUSG00000026028	Trak2	-0.0264394	0.621192
ENSMUSG00000026027	Stradb	-0.0434786	0.561709
ENSMUSG00000072295	C2cd6	3.64988	0.0480484
ENSMUSG00000047383	C2cd6b	NA	NA
ENSMUSG00000099752	Gm29018	NA	NA
ENSMUSG00000077616	Gm25502	NA	NA
ENSMUSG00000038079	Tmem237	0.14157	0.0887623
ENSMUSG00000097573	G730003C15Rik	0.241473	0.453467
ENSMUSG00000079550	Mpp4	0.458501	0.294764
ENSMUSG00000101586	Gm29017	-0.930613	0.127401
ENSMUSG00000099563	Gm19125	NA	NA
ENSMUSG00000026024	Als2	0.125623	0.0661193
ENSMUSG00000026023	Cdk15	0.753767	0.297799
ENSMUSG00000099922	Gm29016	NA	NA
ENSMUSG00000104502	Gm37737	NA	NA
ENSMUSG00000041075	Fzd7	0.0349881	0.830148
ENSMUSG00000097819	Gm26813	1.67989	0.593424
ENSMUSG00000047361	Gm973	0.229291	0.120007
ENSMUSG00000099811	Gm28411	0.649274	0.837246
ENSMUSG00000101409	1700122D07Rik	NA	NA
ENSMUSG00000026021	Sumo1	-0.139095	0.033541
ENSMUSG00000089276	Gm24545	NA	NA
ENSMUSG00000103821	D430013B06Rik	-0.38812	0.537034
ENSMUSG00000101400	Gm29596	0.213238	0.825603
ENSMUSG00000026020	Nop58	-0.119228	0.093468
ENSMUSG00000077345	Snord70	-0.691704	0.687629
ENSMUSG00000077358	Gm26293	NA	NA
ENSMUSG00000089512	Gm26287	-0.85671	0.670988
ENSMUSG00000089093	Snord11	0.649274	0.837246
ENSMUSG00000067336	Bmpr2	-0.121276	0.039674
ENSMUSG00000104052	Gm38125	0.0964174	0.863358
ENSMUSG00000103131	Gm37977	-0.0970567	0.930699
ENSMUSG00000041040	Fam117b	-0.0749504	0.101128
ENSMUSG00000103696	Gm37531	0.768088	0.0125421
ENSMUSG00000100901	Gm18829	0.490608	0.585912
ENSMUSG00000026018	Ica1l	-0.0336436	0.537993
ENSMUSG00000026019	Wdr12	-0.0633099	0.335906
ENSMUSG00000026017	Carf	-0.00974384	0.931818
ENSMUSG00000082609	Gm15464	-0.159208	0.859452
ENSMUSG00000073664	Nbeal1	0.0841545	0.441702
ENSMUSG00000100516	Gm29332	NA	NA
ENSMUSG00000049439	Cyp20a1	-0.226234	0.0453516
ENSMUSG00000103822	6030460B20Rik	0.284982	0.675371
ENSMUSG00000026782	Abi2	-0.0357557	0.526049
ENSMUSG00000026014	Raph1	0.141975	0.165692
ENSMUSG00000081562	Gm11575	0.791952	0.220144
ENSMUSG00000084400	Gm11576	1.83322	0.53104
ENSMUSG00000082160	Gm11578	-0.457127	0.287326
ENSMUSG00000103215	Gm38388	NA	NA
ENSMUSG00000088973	Gm23762	NA	NA
ENSMUSG00000084151	Gm11577	NA	NA
ENSMUSG00000101188	Eif4a-ps4	-0.0784816	0.227958
ENSMUSG00000026012	Cd28	NA	NA
ENSMUSG00000086795	Gm11579	NA	NA
ENSMUSG00000085965	2310016D23Rik	NA	NA
ENSMUSG00000104069	Gm37198	NA	NA
ENSMUSG00000083118	Gm11609	NA	NA
ENSMUSG00000083355	Gm11581	0.649274	0.837246
ENSMUSG00000102549	Gm38137	-0.0746	0.947149
ENSMUSG00000026011	Ctla4	-1.08194	0.732122
ENSMUSG00000081382	Rpl18-ps1	0.408923	0.192929
ENSMUSG00000080800	Gm11582	NA	NA
ENSMUSG00000026009	Icos	1.97852	0.311923
ENSMUSG00000102561	Gm37039	NA	NA
ENSMUSG00000082804	Rpl17-ps1	NA	NA
ENSMUSG00000082661	Gm11590	NA	NA
ENSMUSG00000080785	Gm11591	NA	NA
ENSMUSG00000100893	Gm28083	NA	NA
ENSMUSG00000085248	Gm11587	0.0722044	0.981775
ENSMUSG00000085447	9530026F06Rik	0.649281	0.807152
ENSMUSG00000086408	Gm11588	-0.518774	0.82283
ENSMUSG00000089546	Gm25839	0.0722044	0.981775
ENSMUSG00000100965	Gm28449	-1.08194	0.732122
ENSMUSG00000102168	Gm36943	NA	NA
ENSMUSG00000100381	Gm28094	NA	NA
ENSMUSG00000086009	4930587A21Rik	NA	NA
ENSMUSG00000052062	Pard3b	-0.0793711	0.519273
ENSMUSG00000103656	Gm37205	1.10718	0.654434
ENSMUSG00000104402	Gm38012	2.54321	0.377276
ENSMUSG00000104081	Gm38278	NA	NA
ENSMUSG00000085842	Pard3bos1	2.56803	0.148788
ENSMUSG00000103002	Gm38075	-0.206414	0.821257
ENSMUSG00000100344	Gm29640	1.82079	0.535106
ENSMUSG00000101509	Gm29641	NA	NA
ENSMUSG00000085019	Pard3bos2	2.20208	0.414521
ENSMUSG00000102359	Gm38351	0.274741	0.866736
ENSMUSG00000085400	Pard3bos3	-1.67409	0.323506
ENSMUSG00000100750	Gm29084	0.649274	0.837246
ENSMUSG00000081950	Gm11600	NA	NA
ENSMUSG00000084333	Gm11599	-2.11966	0.495097
ENSMUSG00000025969	Nrp2	0.110245	0.103319
ENSMUSG00000100811	Gm29083	0.0749173	0.846397
ENSMUSG00000103032	Gm37121	0.647117	0.0341335
ENSMUSG00000100426	Gm4208	-0.342808	0.483054
ENSMUSG00000040865	Ino80d	0.0539184	0.546542
ENSMUSG00000104991	Gm44468	NA	NA
ENSMUSG00000088953	Gm24942	NA	NA
ENSMUSG00000081617	Rps13-ps7	NA	NA
ENSMUSG00000081429	Rps27-ps1	-0.109148	0.904893
ENSMUSG00000084799	Ino80dos	-0.0519149	0.704632
ENSMUSG00000101599	Gm20342	0.175592	0.29251
ENSMUSG00000025968	Ndufs1	-0.0561188	0.214181
ENSMUSG00000077884	Gm24557	-0.485911	0.81887
ENSMUSG00000025967	Eef1b2	-0.0464329	0.307453
ENSMUSG00000098850	Gm27390	NA	NA
ENSMUSG00000064612	Gm26457	0.0722044	0.981775
ENSMUSG00000105060	Gm26457	NA	NA
ENSMUSG00000064602	Snora41	-1.87772	0.0536917
ENSMUSG00000046856	Gpr1	0.332538	0.639237
ENSMUSG00000094290	Gm27512	NA	NA
ENSMUSG00000086730	Platr12	2.53966	0.313294
ENSMUSG00000102536	1700039I01Rik	NA	NA
ENSMUSG00000087561	Gm11608	-0.504868	0.873093
ENSMUSG00000092705	Gm24513	NA	NA
ENSMUSG00000027520	Zdbf2	0.213623	0.0883067
ENSMUSG00000094214	Gm23448	NA	NA
ENSMUSG00000083039	Gm11606	NA	NA
ENSMUSG00000081643	Gm11605	0.349683	0.594302
ENSMUSG00000025964	Adam23	0.103336	0.213162
ENSMUSG00000087823	Gm22281	-0.504865	0.848699
ENSMUSG00000115378	Gm39653	-0.504865	0.849998
ENSMUSG00000069085	Dytn	1.65364	0.335902
ENSMUSG00000083066	Gm12748	NA	NA
ENSMUSG00000025963	Mdh1b	0.279306	0.646099
ENSMUSG00000025962	Fastkd2	-0.0304545	0.739156
ENSMUSG00000025961	4933402D24Rik	-0.282931	0.535872
ENSMUSG00000080817	Gm13751	NA	NA
ENSMUSG00000082373	Gm13754	-2.81842	0.170236
ENSMUSG00000044689	Gm13749	-2.68425	0.0246057
ENSMUSG00000025959	Klf7	0.134343	0.142047
ENSMUSG00000098487	Mir6899	-0.504868	0.873093
ENSMUSG00000086836	Gm13748	0.649274	0.837246
ENSMUSG00000086721	Gm13750	0.649274	0.837246
ENSMUSG00000101895	Gm28981	0.665134	0.753346
ENSMUSG00000093228	Gm25748	NA	NA
ENSMUSG00000099658	Gm28980	NA	NA
ENSMUSG00000025958	Creb1	-0.146329	0.106321
ENSMUSG00000025956	Mettl21a	0.0121935	0.896293
ENSMUSG00000101832	Gm28982	-0.136678	0.836345
ENSMUSG00000100437	Gm29152	NA	NA
ENSMUSG00000087213	2810408I11Rik	-0.295233	0.645453
ENSMUSG00000070871	Ccnyl1	-0.102708	0.419999
ENSMUSG00000045005	Fzd5	0.466814	0.365018
ENSMUSG00000102140	Gm38058	-0.374887	0.664106
ENSMUSG00000051344	Plekhm3	-0.00926602	0.887936
ENSMUSG00000097264	Rpl31-ps24	1.89165	0.103389
ENSMUSG00000084416	Rpl10a-ps1	0.124461	0.411631
ENSMUSG00000077471	Gm24788	NA	NA
ENSMUSG00000025955	Akr1cl	0.417299	0.774865
ENSMUSG00000090042	Gm8550	NA	NA
ENSMUSG00000070870	Cryge	-0.504868	0.873093
ENSMUSG00000067299	Crygd	NA	NA
ENSMUSG00000025952	Crygc	0.649274	0.837246
ENSMUSG00000073658	Crygb	NA	NA
ENSMUSG00000100774	Gm7329	-2.05967	0.206973
ENSMUSG00000044429	Cryga	-0.990483	0.527619
ENSMUSG00000100846	Gm28845	-0.667243	0.698665
ENSMUSG00000044816	D630023F18Rik	-0.367338	0.0321854
ENSMUSG00000025950	Idh1	-0.181292	0.0308971
ENSMUSG00000025949	Pikfyve	-0.024589	0.65318
ENSMUSG00000025946	Pth2r	0.662325	0.41008
ENSMUSG00000100503	Gm28927	NA	NA
ENSMUSG00000100504	Gm28926	NA	NA
ENSMUSG00000099383	Gm28925	NA	NA
ENSMUSG00000100340	Gm28923	NA	NA
ENSMUSG00000100439	Gm28922	NA	NA
ENSMUSG00000099819	Gm28728	NA	NA
ENSMUSG00000082565	Gm5255	NA	NA
ENSMUSG00000082774	Gm8805	-1.08194	0.732122
ENSMUSG00000025945	Crygf	NA	NA
ENSMUSG00000081623	Gm8809	NA	NA
ENSMUSG00000083242	Gm15659	NA	NA
ENSMUSG00000083289	Gm8812	NA	NA
ENSMUSG00000015222	Map2	-0.0128231	0.796982
ENSMUSG00000088850	Gm24729	-0.504868	0.873093
ENSMUSG00000073656	Gm10558	0.145088	0.35092
ENSMUSG00000065694	Gm25411	-0.29634	0.69857
ENSMUSG00000055567	Unc80	0.0754811	0.0714256
ENSMUSG00000103375	Gm37181	0.138904	0.535519
ENSMUSG00000026005	Rpe	0.0783594	0.321783
ENSMUSG00000026004	Kansl1l	0.0983016	0.39821
ENSMUSG00000102559	Gm37570	-0.520659	0.0715418
ENSMUSG00000102374	Gm38387	0.468892	0.184576
ENSMUSG00000102776	Gm38162	-0.256574	0.509546
ENSMUSG00000082057	Gm15789	0.10626	0.840207
ENSMUSG00000103706	6820402A03Rik	-0.1997	0.517421
ENSMUSG00000103756	Gm37285	-0.422935	0.596836
ENSMUSG00000103382	Gm37755	0.289774	0.710632
ENSMUSG00000103553	Gm38218	0.34855	0.770432
ENSMUSG00000026003	Acadl	0.140066	0.0289464
ENSMUSG00000082769	Gm15793	0.672628	0.63572
ENSMUSG00000089420	Gm27934	1.22635	0.698022
ENSMUSG00000077328	Gm25832	NA	NA
ENSMUSG00000061816	Myl1	0.0277731	0.953708
ENSMUSG00000094191	Rpl31-ps14	0.70125	0.573731
ENSMUSG00000082212	Gm15826	0.290587	0.808906
ENSMUSG00000026000	Lancl1	-0.0880586	0.0180996
ENSMUSG00000025991	Cps1	0.425382	0.70564
ENSMUSG00000086204	Gm15668	NA	NA
ENSMUSG00000077745	Gm26342	NA	NA
ENSMUSG00000082473	Kif22-ps	NA	NA
ENSMUSG00000095282	Gm22548	NA	NA
ENSMUSG00000085075	Gm15669	NA	NA
ENSMUSG00000104395	Gm37957	NA	NA
ENSMUSG00000096031	Gm23189	NA	NA
ENSMUSG00000087329	Gm15671	NA	NA
ENSMUSG00000062209	Erbb4	0.100267	0.264665
ENSMUSG00000102449	Gm37100	0.649274	0.837246
ENSMUSG00000083795	Gm15670	-2.06712	0.166044
ENSMUSG00000080539	Gm25542	NA	NA
ENSMUSG00000103307	Gm19335	3.5525	0.0841284
ENSMUSG00000104508	Gm37735	-0.765199	0.493248
ENSMUSG00000103642	Gm37769	-0.449289	0.670633
ENSMUSG00000103809	Gm37061	-2.356	0.163554
ENSMUSG00000087514	Gm16076	0.0847516	0.888596
ENSMUSG00000084332	Gm8840	NA	NA
ENSMUSG00000101387	Pced1c-ps	NA	NA
ENSMUSG00000099804	Gm28497	0.649278	0.830347
ENSMUSG00000100354	Gm29113	NA	NA
ENSMUSG00000101156	Gm29114	NA	NA
ENSMUSG00000025997	Ikzf2	-0.178146	0.339676
ENSMUSG00000100815	Gm29112	1.96129	0.12913
ENSMUSG00000099954	Gm28112	-1.74923	0.379322
ENSMUSG00000103402	Gm37930	NA	NA
ENSMUSG00000053153	Spag16	0.913459	0.175324
ENSMUSG00000089345	Gm22665	NA	NA
ENSMUSG00000080524	Gm23879	NA	NA
ENSMUSG00000101730	Gm28580	NA	NA
ENSMUSG00000103052	Gm38272	NA	NA
ENSMUSG00000104287	Gm37456	-1.08194	0.732122
ENSMUSG00000075952	Gm23422	NA	NA
ENSMUSG00000045648	Vwc2l	0.741098	0.0398275
ENSMUSG00000026196	Bard1	-0.440414	0.678183
ENSMUSG00000089965	Gm16236	NA	NA
ENSMUSG00000101551	Gm8870	-0.504868	0.873093
ENSMUSG00000050296	Abca12	-0.269535	0.884133
ENSMUSG00000101617	Gm6947	NA	NA
ENSMUSG00000026192	Atic	-0.0581923	0.529079
ENSMUSG00000026193	Fn1	0.134619	0.576201
ENSMUSG00000073652	Apol7d	1.15124	0.640131
ENSMUSG00000101834	Gm5829	1.38258	0.480216
ENSMUSG00000100319	Gm5256	-1.49646	0.470543
ENSMUSG00000102689	Gm37217	NA	NA
ENSMUSG00000099707	Gm8883	NA	NA
ENSMUSG00000101211	Gm28818	NA	NA
ENSMUSG00000101848	4933417E11Rik	0.649278	0.828225
ENSMUSG00000101764	4930556G22Rik	NA	NA
ENSMUSG00000059483	Gm5528	NA	NA
ENSMUSG00000101496	Gm8885	0.649274	0.837246
ENSMUSG00000102123	Gm4319	1.22635	0.698022
ENSMUSG00000039395	Mreg	-0.0223768	0.907057
ENSMUSG00000094655	Gm25360	-0.894716	0.610296
ENSMUSG00000094050	Gm23472	1.85175	0.232015
ENSMUSG00000093956	Gm24497	0.0906618	0.899997
ENSMUSG00000093843	Gm25939	-0.279577	0.85603
ENSMUSG00000026189	Pecr	-0.203868	0.0650619
ENSMUSG00000026188	Tmem169	-0.0962336	0.305293
ENSMUSG00000026187	Xrcc5	-0.00697463	0.947096
ENSMUSG00000039372	45720	0.0535212	0.566928
ENSMUSG00000085812	Gm15843	0.0722101	0.976793
ENSMUSG00000039354	Smarcal1	-0.000186973	0.997686
ENSMUSG00000110712	Gm39662	1.23885	0.324531
ENSMUSG00000039342	Ankar	0.0722044	0.981775
ENSMUSG00000110487	Gm18035	NA	NA
ENSMUSG00000110596	Gm45859	NA	NA
ENSMUSG00000046330	Rpl37a	0.013388	0.769853
ENSMUSG00000039323	Igfbp2	-0.470593	0.159609
ENSMUSG00000026185	Igfbp5	-0.809978	3.42771e-40
ENSMUSG00000101968	1700027A15Rik	-1.50115	0.467184
ENSMUSG00000026182	Tnp1	NA	NA
ENSMUSG00000102266	Gm38106	NA	NA
ENSMUSG00000101112	Gm29185	-1.03503	0.709486
ENSMUSG00000100697	Gm29184	NA	NA
ENSMUSG00000099877	Pinc	NA	NA
ENSMUSG00000098697	Gm27315	NA	NA
ENSMUSG00000101812	D530049I02Rik	NA	NA
ENSMUSG00000100044	Gm9553	NA	NA
ENSMUSG00000100444	C530043A13Rik	1.10703	0.652863
ENSMUSG00000100429	Gm29186	NA	NA
ENSMUSG00000100301	6030407O03Rik	0.149998	0.774871
ENSMUSG00000101344	Gm29183	-0.677737	0.717028
ENSMUSG00000088666	Gm25329	NA	NA
ENSMUSG00000098504	Mir6351	-0.504868	0.873093
ENSMUSG00000055322	Tns1	0.463748	1.93016e-05
ENSMUSG00000061815	Rufy4	-1.2297	0.562965
ENSMUSG00000026180	Cxcr2	1.71844	0.56856
ENSMUSG00000048480	Cxcr1	-0.884917	0.660266
ENSMUSG00000087820	Mir1928	NA	NA
ENSMUSG00000094768	Gm25524	NA	NA
ENSMUSG00000006304	Arpc2	0.155189	0.000256687
ENSMUSG00000064272	Gpbar1	-1.29578	0.295549
ENSMUSG00000006299	Aamp	0.00211003	0.966728
ENSMUSG00000101503	Gm28364	NA	NA
ENSMUSG00000026179	Pnkd	0.233618	0.00311353
ENSMUSG00000103013	Gm37503	0.0347135	0.910154
ENSMUSG00000006301	Tmbim1	0.00463759	0.955041
ENSMUSG00000099931	Gm29358	NA	NA
ENSMUSG00000103403	Gm37931	0.289676	0.433168
ENSMUSG00000073650	Catip	0.541267	0.123318
ENSMUSG00000026177	Slc11a1	0.815088	0.000130608
ENSMUSG00000026176	Ctdsp1	-0.143474	0.298763
ENSMUSG00000065468	Mir26b	-0.239446	0.876159
ENSMUSG00000026175	Vil1	0.133588	0.742803
ENSMUSG00000033364	Usp37	-0.020819	0.788113
ENSMUSG00000103227	Gm37733	0.136954	0.748085
ENSMUSG00000026174	Cnot9	-0.0847782	0.210276
ENSMUSG00000026173	Plcd4	-0.1208	0.181513
ENSMUSG00000026135	Zfp142	0.0285932	0.661326
ENSMUSG00000093155	Gm25035	-0.327071	0.743753
ENSMUSG00000026172	Bcs1l	0.103449	0.258571
ENSMUSG00000026171	Rnf25	0.0457412	0.583692
ENSMUSG00000033276	Stk36	0.00907736	0.969829
ENSMUSG00000033257	Ttll4	0.0530219	0.580646
ENSMUSG00000026170	Cyp27a1	0.247041	0.178932
ENSMUSG00000006542	Prkag3	0.342218	0.791004
ENSMUSG00000098351	Gm27507	NA	NA
ENSMUSG00000033227	Wnt6	-0.403732	0.431035
ENSMUSG00000099472	Gm29539	-0.504868	0.873093
ENSMUSG00000026167	Wnt10a	0.509587	0.00108161
ENSMUSG00000089964	Gm16582	0.649278	0.829348
ENSMUSG00000090071	Cdk5r2	0.311138	0.0552021
ENSMUSG00000055197	Fev	1.02661	0.612069
ENSMUSG00000006546	Cryba2	0.168858	0.859879
ENSMUSG00000065616	Mir375	NA	NA
ENSMUSG00000047021	Cfap65	1.16119	0.131825
ENSMUSG00000089653	Gm15841	NA	NA
ENSMUSG00000006538	Ihh	-0.0894724	0.888579
ENSMUSG00000103145	Gm37744	-1.06931	0.628857
ENSMUSG00000026162	Nhej1	0.0544011	0.733728
ENSMUSG00000026205	Slc23a3	0.0196265	0.960097
ENSMUSG00000033159	Cnppd1	-0.0699102	0.308841
ENSMUSG00000049339	Retreg2	-0.000354927	0.994031
ENSMUSG00000026197	Zfand2b	-0.0276847	0.682385
ENSMUSG00000026198	Abcb6	0.168169	0.575201
ENSMUSG00000099519	Gm29253	NA	NA
ENSMUSG00000033124	Atg9a	0.0189204	0.734607
ENSMUSG00000026199	Ankzf1	0.107104	0.192665
ENSMUSG00000026200	Glb1l	-0.0533606	0.763227
ENSMUSG00000099204	Gm27943	NA	NA
ENSMUSG00000026201	Stk16	0.123377	0.0816298
ENSMUSG00000026202	Tuba4a	0.11051	0.0827035
ENSMUSG00000096094	A630095N17Rik	0.694116	0.483882
ENSMUSG00000118482	0	NA	NA
ENSMUSG00000026203	Dnajb2	0.0577005	0.462275
ENSMUSG00000026204	Ptprn	0.149859	0.0416278
ENSMUSG00000101840	Gm28294	0.267939	0.822128
ENSMUSG00000033061	Resp18	0.209477	0.0346277
ENSMUSG00000100556	Gm28902	NA	NA
ENSMUSG00000026209	Dnpep	-0.0434573	0.502764
ENSMUSG00000026208	Des	0.121273	0.716194
ENSMUSG00000085653	Gm15179	NA	NA
ENSMUSG00000026207	Speg	0.137697	0.190496
ENSMUSG00000086053	Gm15178	0.599457	0.409718
ENSMUSG00000033021	Gmppa	0.0508156	0.459108
ENSMUSG00000033007	Asic4	-0.320264	0.0111156
ENSMUSG00000102605	Gm37264	-0.756666	0.397227
ENSMUSG00000032997	Chpf	0.217434	0.00325212
ENSMUSG00000026211	Obsl1	0.0822827	0.515881
ENSMUSG00000051703	Tmem198	0.21248	0.00607596
ENSMUSG00000032968	Inha	0.0217939	0.850391
ENSMUSG00000082745	Gm15181	NA	NA
ENSMUSG00000026213	Stk11ip	-0.029911	0.705673
ENSMUSG00000082059	Gm15183	NA	NA
ENSMUSG00000006576	Slc4a3	0.107545	0.104739
ENSMUSG00000083244	Gm15180	NA	NA
ENSMUSG00000082528	Gm15182	NA	NA
ENSMUSG00000082012	Gm5257	NA	NA
ENSMUSG00000099996	Gm29065	0.649274	0.837246
ENSMUSG00000101763	Gm29068	NA	NA
ENSMUSG00000100827	Gm29069	-0.432973	0.366326
ENSMUSG00000100553	Gm17751	0.150062	0.823589
ENSMUSG00000098611	Mir6343	NA	NA
ENSMUSG00000100534	Gm816	-0.237228	0.654153
ENSMUSG00000102904	Gm38265	NA	NA
ENSMUSG00000089326	Gm25974	NA	NA
ENSMUSG00000026235	Epha4	-0.135608	0.00496391
ENSMUSG00000099141	Mir6352	1.21836	0.164083
ENSMUSG00000101849	Gm28386	0.676911	0.0950284
ENSMUSG00000101506	Gm28385	-0.504868	0.873093
ENSMUSG00000065215	Gm26263	NA	NA
ENSMUSG00000102052	Gm28387	NA	NA
ENSMUSG00000004872	Pax3	0.0722089	0.979239
ENSMUSG00000118426	0	1.22635	0.698022
ENSMUSG00000032908	Sgpp2	-0.158219	0.553265
ENSMUSG00000099561	Gm28410	NA	NA
ENSMUSG00000102945	Gm37884	-1.08194	0.732122
ENSMUSG00000026245	Farsb	-0.00280024	0.958107
ENSMUSG00000101798	Gm28995	1.29683	0.215027
ENSMUSG00000104018	4833412K13Rik	-0.235203	0.407213
ENSMUSG00000090486	BC035947	1.00961	0.170348
ENSMUSG00000012187	Mogat1	0.317943	0.635791
ENSMUSG00000099364	5730419F03Rik	-0.504865	0.869109
ENSMUSG00000100562	Gm29611	-0.335148	0.850922
ENSMUSG00000032883	Acsl3	0.0730817	0.203509
ENSMUSG00000079470	Utp14b	0.0269657	0.808591
ENSMUSG00000099377	Gm6159	0.500802	0.574045
ENSMUSG00000099706	Gm29536	-0.504868	0.873093
ENSMUSG00000047330	Kcne4	0.264918	0.540547
ENSMUSG00000101324	Gm29187	NA	NA
ENSMUSG00000072978	Gm5830	0.666618	0.367142
ENSMUSG00000050711	Scg2	-0.188949	0.000972599
ENSMUSG00000099562	Gm19027	NA	NA
ENSMUSG00000077782	Gm24160	NA	NA
ENSMUSG00000054702	Ap1s3	-0.95699	0.223165
ENSMUSG00000102235	Gm37886	-1.56624	0.61837
ENSMUSG00000073643	Wdfy1	-0.0788892	0.454681
ENSMUSG00000104497	Gm10555	NA	NA
ENSMUSG00000026248	Mrpl44	-0.113894	0.10374
ENSMUSG00000026249	Serpine2	-0.143979	0.00641596
ENSMUSG00000067106	Gm5529	0.152918	0.627876
ENSMUSG00000100397	Gm28071	0.0343578	0.944154
ENSMUSG00000099753	Gm28058	NA	NA
ENSMUSG00000096297	Gm23934	NA	NA
ENSMUSG00000102518	Gm38339	NA	NA
ENSMUSG00000099552	9830004L10Rik	NA	NA
ENSMUSG00000043230	Fam124b	-0.426893	0.62631
ENSMUSG00000101257	2310015K22Rik	1.26836	0.642142
ENSMUSG00000103404	Gm37932	0.0722044	0.981775
ENSMUSG00000004364	Cul3	-0.0668543	0.253918
ENSMUSG00000103076	Gm37902	-0.0174926	0.976223
ENSMUSG00000103525	Gm37262	-0.120292	0.854785
ENSMUSG00000101722	Gm29125	0.649274	0.837246
ENSMUSG00000090637	Gm6189	NA	NA
ENSMUSG00000101483	1700016L21Rik	NA	NA
ENSMUSG00000110100	Gm45261	NA	NA
ENSMUSG00000038608	Dock10	0.0751874	0.260246
ENSMUSG00000103192	Gm37645	-0.575424	0.128045
ENSMUSG00000104488	Gm38062	-0.221615	0.468348
ENSMUSG00000102721	A630081D01Rik	0.0926908	0.725401
ENSMUSG00000099949	Gm29124	-0.504868	0.873093
ENSMUSG00000099918	Gm28066	NA	NA
ENSMUSG00000054976	Nyap2	0.473248	0.00228912
ENSMUSG00000104029	Gm37210	NA	NA
ENSMUSG00000101986	Gm6198	NA	NA
ENSMUSG00000087008	Gm5530	-1.05864	0.382222
ENSMUSG00000100561	Gm7516	NA	NA
ENSMUSG00000103571	Gm37114	NA	NA
ENSMUSG00000098797	Mir6344	NA	NA
ENSMUSG00000055980	Irs1	0.400054	0.000538698
ENSMUSG00000022591	Gm9747	NA	NA
ENSMUSG00000026142	Rhbdd1	0.0519949	0.602341
ENSMUSG00000104493	Gm19552	-1.50279	0.513981
ENSMUSG00000100786	Gm28940	1.07322	0.624454
ENSMUSG00000096779	Gm22112	-0.504868	0.873093
ENSMUSG00000067158	Col4a4	-0.241747	0.681802
ENSMUSG00000079465	Col4a3	-0.102717	0.876283
ENSMUSG00000065055	n-R5s213	NA	NA
ENSMUSG00000097564	C430014B12Rik	-0.470398	0.50072
ENSMUSG00000026150	Mff	-0.0936673	0.034106
ENSMUSG00000101450	Gm28941	-0.956849	0.0711079
ENSMUSG00000026149	Tm4sf20	-2.33362	0.258032
ENSMUSG00000114299	Gm47791	1.22635	0.698022
ENSMUSG00000099771	Gm19257	0.649274	0.837246
ENSMUSG00000102280	Gm36999	NA	NA
ENSMUSG00000100170	Gm28942	NA	NA
ENSMUSG00000100744	Gm17764	-1.08194	0.732122
ENSMUSG00000093782	Gm22396	NA	NA
ENSMUSG00000026159	Agfg1	-0.0334952	0.676341
ENSMUSG00000113880	A030005L19Rik	0.895954	0.426256
ENSMUSG00000113973	A030014E15Rik	-0.504865	0.849196
ENSMUSG00000113846	Gm6217	NA	NA
ENSMUSG00000113084	A030003K21Rik	NA	NA
ENSMUSG00000113925	Gm7544	NA	NA
ENSMUSG00000114011	Gm47955	NA	NA
ENSMUSG00000113097	Gm47959	NA	NA
ENSMUSG00000101784	Gm7553	-0.562246	0.45786
ENSMUSG00000038496	Slc19a3	0.0850756	0.737584
ENSMUSG00000100432	Gm7539	NA	NA
ENSMUSG00000100190	Krtap28-10	0.649274	0.837246
ENSMUSG00000113267	Gm47969	-0.504868	0.873093
ENSMUSG00000104423	A030005K14Rik	NA	NA
ENSMUSG00000101315	Krtap28-13	-1.71862	0.30145
ENSMUSG00000099691	Gm29518	NA	NA
ENSMUSG00000026166	Ccl20	NA	NA
ENSMUSG00000101173	Gm29519	NA	NA
ENSMUSG00000053161	Daw1	1.05361	0.394463
ENSMUSG00000101896	Gm6244	-0.504868	0.873093
ENSMUSG00000084443	n-R5s214	NA	NA
ENSMUSG00000026163	Sphkap	0.38154	1.13726e-09
ENSMUSG00000079140	Gm6374	0.0087643	0.977493
ENSMUSG00000104374	Gm37517	0.601311	0.0779293
ENSMUSG00000104219	Gm37989	NA	NA
ENSMUSG00000100580	4933436I20Rik	-0.504868	0.873093
ENSMUSG00000094946	Gm25754	NA	NA
ENSMUSG00000077736	Gm24555	NA	NA
ENSMUSG00000045658	Pid1	0.220229	0.027006
ENSMUSG00000102750	Gm37058	0.649274	0.837246
ENSMUSG00000101934	Gm18304	NA	NA
ENSMUSG00000098851	Mir6353	1.22635	0.698022
ENSMUSG00000036766	Dner	0.0299336	0.730135
ENSMUSG00000104396	Gm37959	0.415911	0.642399
ENSMUSG00000102481	Gm37925	0.338803	0.426368
ENSMUSG00000093254	Mir5126	NA	NA
ENSMUSG00000026219	Trip12	-0.0309792	0.5525
ENSMUSG00000103505	Gm38374	-0.887606	0.55267
ENSMUSG00000104503	Gm37738	0.714412	0.209262
ENSMUSG00000073633	Fbxo36	0.117509	0.618399
ENSMUSG00000026220	Slc16a14	-0.0317146	0.802088
ENSMUSG00000118590	0	-0.504865	0.850055
ENSMUSG00000099693	Gm29284	NA	NA
ENSMUSG00000052477	C130026I21Rik	1.13932	0.643858
ENSMUSG00000064281	Rpl19-ps1	-0.158703	0.822573
ENSMUSG00000098842	Gm27907	NA	NA
ENSMUSG00000118640	0	NA	NA
ENSMUSG00000061852	Gm7582	NA	NA
ENSMUSG00000089976	Gm2389	-0.504868	0.873093
ENSMUSG00000101279	Gm18342	-0.504868	0.873093
ENSMUSG00000089844	A530032D15Rik	-1.08194	0.732122
ENSMUSG00000073631	Gm10553	NA	NA
ENSMUSG00000072109	A530040E14Rik	0.572004	0.650488
ENSMUSG00000090128	Gm16038	NA	NA
ENSMUSG00000090186	Gm7592	NA	NA
ENSMUSG00000089716	Gm6264	0.0722044	0.981775
ENSMUSG00000079457	Gm7609	NA	NA
ENSMUSG00000118618	0	NA	NA
ENSMUSG00000090252	Gm16028	NA	NA
ENSMUSG00000079455	Gm16026	0.649274	0.837246
ENSMUSG00000091199	Gm2619	NA	NA
ENSMUSG00000089652	Gm16025	NA	NA
ENSMUSG00000089937	Gm7281	NA	NA
ENSMUSG00000118591	0	NA	NA
ENSMUSG00000101751	Gm2427	NA	NA
ENSMUSG00000089714	Gm16092	NA	NA
ENSMUSG00000118607	0	NA	NA
ENSMUSG00000118632	0	NA	NA
ENSMUSG00000094127	G530012D18Rik	NA	NA
ENSMUSG00000070034	Sp110	0.030526	0.931368
ENSMUSG00000090103	Gm16094	NA	NA
ENSMUSG00000070031	Sp140	-0.834542	0.0994205
ENSMUSG00000073628	Gm10552	1.17839	0.595037
ENSMUSG00000090246	Gm17017	0.0722102	0.976562
ENSMUSG00000026222	Sp100	-0.496097	0.0637739
ENSMUSG00000064414	n-R5s215	NA	NA
ENSMUSG00000052760	A630001G21Rik	-1.11298	0.106399
ENSMUSG00000098634	Mir8096	NA	NA
ENSMUSG00000094834	Gm25472	NA	NA
ENSMUSG00000100217	9930111H07Rik	NA	NA
ENSMUSG00000092932	Gm22906	NA	NA
ENSMUSG00000036707	Cab39	-0.015463	0.68748
ENSMUSG00000026223	Itm2c	-0.0549215	0.27849
ENSMUSG00000026224	4933407L21Rik	-0.392832	0.0595188
ENSMUSG00000099767	Gm28884	2.59361	0.144148
ENSMUSG00000049608	Gpr55	0.689919	0.214086
ENSMUSG00000100108	Gm28100	0.649274	0.837246
ENSMUSG00000099342	Gm18180	0.454929	0.359146
ENSMUSG00000026226	Spata3	-0.22184	0.315505
ENSMUSG00000026227	2810459M11Rik	-0.170231	0.0792431
ENSMUSG00000026229	Psmd1	-0.000774713	0.983917
ENSMUSG00000077274	Gm22786	-0.343253	0.645681
ENSMUSG00000026228	Htr2b	-0.779221	0.162909
ENSMUSG00000103272	Gm37914	-0.0439236	0.959176
ENSMUSG00000094638	Gm21972	0.649274	0.837246
ENSMUSG00000062590	Armc9	0.0546679	0.37062
ENSMUSG00000087538	Gm16341	-2.03731	0.460043
ENSMUSG00000079445	B3gnt7	-0.380936	0.450524
ENSMUSG00000099644	Gm28626	NA	NA
ENSMUSG00000091806	Gm5258	NA	NA
ENSMUSG00000101853	Gm28627	NA	NA
ENSMUSG00000026234	Ncl	-0.0729968	0.0716869
ENSMUSG00000064837	Snora75	NA	NA
ENSMUSG00000104627	Mir3535	NA	NA
ENSMUSG00000064696	Gm24148	NA	NA
ENSMUSG00000064823	Snord82	NA	NA
ENSMUSG00000073627	C130036L24Rik	-0.187145	0.0580744
ENSMUSG00000110510	Gm45908	1.82866	0.532533
ENSMUSG00000026237	Nmur1	-0.398753	0.558615
ENSMUSG00000036574	Tex44	NA	NA
ENSMUSG00000101328	Rpl30-ps6	NA	NA
ENSMUSG00000026238	Ptma	-0.0529403	0.207573
ENSMUSG00000026239	Pde6d	-0.0414356	0.413588
ENSMUSG00000102927	Gm37152	0.364842	0.594771
ENSMUSG00000026240	Cops7b	0.0763927	0.31392
ENSMUSG00000084468	Gm22955	NA	NA
ENSMUSG00000103609	Gm37022	3.08917	0.0400582
ENSMUSG00000026241	Nppc	0.782298	0.00503065
ENSMUSG00000053333	Dis3l2	0.136427	0.0373566
ENSMUSG00000100225	Gm29097	1.957	0.320732
ENSMUSG00000100768	Gm29055	0.392353	0.373556
ENSMUSG00000104121	Gm37485	-0.868381	0.6093
ENSMUSG00000102383	Gm38142	-0.0625082	0.876455
ENSMUSG00000104400	Gm38010	1.98403	0.0197801
ENSMUSG00000102293	Gm37541	0.756582	0.663342
ENSMUSG00000102649	Gm38021	0.921079	0.135381
ENSMUSG00000084106	Gm6136	-0.19377	0.0546621
ENSMUSG00000102571	Gm37967	0.449028	0.607609
ENSMUSG00000099401	Gm28375	-0.473058	0.838918
ENSMUSG00000102956	Gm37017	-0.490723	0.803392
ENSMUSG00000103984	Gm37447	0.494827	0.181225
ENSMUSG00000101940	Akp-ps1	NA	NA
ENSMUSG00000101625	Gm29371	NA	NA
ENSMUSG00000026246	Alppl2	NA	NA
ENSMUSG00000079440	Alpi	NA	NA
ENSMUSG00000100940	Gm29372	NA	NA
ENSMUSG00000036500	Akp3	0.649274	0.837246
ENSMUSG00000099839	Gm29374	-1.08194	0.732122
ENSMUSG00000026247	Ecel1	0.43078	0.157871
ENSMUSG00000036480	Prss56	0.911021	0.50035
ENSMUSG00000026251	Chrnd	NA	NA
ENSMUSG00000026253	Chrng	-0.504868	0.873093
ENSMUSG00000026254	Eif4e2	0.0069577	0.922269
ENSMUSG00000088318	Gm26187	NA	NA
ENSMUSG00000026255	Efhd1	-0.531098	0.000528091
ENSMUSG00000089821	Efhd1os	-1.70214	0.587003
ENSMUSG00000048000	Gigyf2	0.0861072	0.125037
ENSMUSG00000095281	Gm22549	1.31849	0.208079
ENSMUSG00000079436	Kcnj13	3.77284	0.00363651
ENSMUSG00000089613	Gm23504	1.3682	0.315816
ENSMUSG00000026258	3110079O15Rik	0.363382	0.665294
ENSMUSG00000026259	Ngef	-0.0822288	0.0452456
ENSMUSG00000079434	Neu2	-0.390487	0.241365
ENSMUSG00000091123	Gm17181	NA	NA
ENSMUSG00000090994	Gm6153	NA	NA
ENSMUSG00000026288	Inpp5d	-0.148158	0.137195
ENSMUSG00000026289	Atg16l1	-0.024266	0.660548
ENSMUSG00000087968	Gm25395	0.185238	0.681
ENSMUSG00000089281	Scarna6	0.662159	0.636799
ENSMUSG00000056055	Sag	0.209511	0.392369
ENSMUSG00000070738	Dgkd	0.0488723	0.383152
ENSMUSG00000101942	Gm19582	0.350141	0.150555
ENSMUSG00000103996	4833421G17Rik	0.243822	0.67717
ENSMUSG00000103591	Gm38365	0.143846	0.608495
ENSMUSG00000005501	Usp40	-0.00598657	0.94825
ENSMUSG00000095942	Gm25198	NA	NA
ENSMUSG00000084021	Gm5832	NA	NA
ENSMUSG00000083478	Gm15375	NA	NA
ENSMUSG00000118514	0	NA	NA
ENSMUSG00000090165	Ugt1a10	NA	NA
ENSMUSG00000092220	Gm20528	NA	NA
ENSMUSG00000118583	0	NA	NA
ENSMUSG00000090175	Ugt1a9	NA	NA
ENSMUSG00000089675	Ugt1a8	NA	NA
ENSMUSG00000090124	Ugt1a7c	-0.284065	0.528646
ENSMUSG00000082837	Gm15373	NA	NA
ENSMUSG00000090145	Ugt1a6b	NA	NA
ENSMUSG00000084195	Gm15372	NA	NA
ENSMUSG00000081261	Gm15370	NA	NA
ENSMUSG00000054545	Ugt1a6a	1.90741	0.0520065
ENSMUSG00000081602	Gm15369	NA	NA
ENSMUSG00000082513	Gm15374	NA	NA
ENSMUSG00000082677	Gm15371	NA	NA
ENSMUSG00000089943	Ugt1a5	NA	NA
ENSMUSG00000118621	0	NA	NA
ENSMUSG00000081488	Gm15368	NA	NA
ENSMUSG00000083277	Gm15376	NA	NA
ENSMUSG00000090171	Ugt1a2	-1.63335	0.6028
ENSMUSG00000081984	Dnajb3	-0.0654349	0.745764
ENSMUSG00000089960	Ugt1a1	NA	NA
ENSMUSG00000079429	Mroh2a	0.370003	0.218935
ENSMUSG00000044783	Hjurp	-0.094896	0.0841462
ENSMUSG00000036251	Trpm8	-1.04992	0.670071
ENSMUSG00000085420	4930453O03Rik	NA	NA
ENSMUSG00000026295	Spp2	-1.2151	0.22952
ENSMUSG00000099553	Gm29538	0.432005	0.884595
ENSMUSG00000100908	Gm28888	NA	NA
ENSMUSG00000062310	Glrp1	-1.80771	0.163392
ENSMUSG00000100798	Gm19589	NA	NA
ENSMUSG00000104057	Gm38130	NA	NA
ENSMUSG00000100367	Gm29336	NA	NA
ENSMUSG00000049866	Arl4c	0.269605	0.012808
ENSMUSG00000101736	Gm29335	NA	NA
ENSMUSG00000097398	Platr5	NA	NA
ENSMUSG00000099848	Gm29337	NA	NA
ENSMUSG00000101333	Gm4753	NA	NA
ENSMUSG00000099378	1700067G17Rik	NA	NA
ENSMUSG00000099544	Gm18699	0.649274	0.837246
ENSMUSG00000036206	Sh3bp4	0.0505645	0.61557
ENSMUSG00000102700	Gm38312	0.744635	0.566388
ENSMUSG00000102083	Gm5259	NA	NA
ENSMUSG00000101288	Gm28342	1.22635	0.698022
ENSMUSG00000099938	C030007H22Rik	NA	NA
ENSMUSG00000055013	Agap1	-0.189863	0.00018505
ENSMUSG00000104114	Gm37297	0.320899	0.176439
ENSMUSG00000088371	Gm25180	-0.504865	0.867546
ENSMUSG00000101662	Gm28499	-2.21622	0.184953
ENSMUSG00000102009	4933400F21Rik	0.519337	0.320423
ENSMUSG00000088775	Gm26037	0.82478	0.610129
ENSMUSG00000103252	Gm37521	0.93939	0.205719
ENSMUSG00000034486	Gbx2	-0.710804	0.585507
ENSMUSG00000092627	D130058E05Rik	2.98154	0.102423
ENSMUSG00000067081	Asb18	-0.186441	0.198566
ENSMUSG00000026301	Iqca	-0.209309	0.509776
ENSMUSG00000100850	4930434B07Rik	2.0912	0.502302
ENSMUSG00000044337	Ackr3	-0.463589	0.00087273
ENSMUSG00000104087	Gm38277	-0.504868	0.873093
ENSMUSG00000101951	Gm28721	-0.504868	0.873093
ENSMUSG00000101028	Gm28723	-0.822071	0.169052
ENSMUSG00000098368	Gm27648	NA	NA
ENSMUSG00000101997	Gm28722	-0.504868	0.873093
ENSMUSG00000103292	Gm35048	NA	NA
ENSMUSG00000034432	Cops8	-0.0571291	0.163254
ENSMUSG00000056128	Gm9991	NA	NA
ENSMUSG00000048126	Col6a3	0.18376	0.465445
ENSMUSG00000103061	Gm36970	NA	NA
ENSMUSG00000103978	4930474B08Rik	NA	NA
ENSMUSG00000026303	Mlph	-0.545425	0.0895664
ENSMUSG00000090550	Prlh	NA	NA
ENSMUSG00000026304	Rab17	NA	NA
ENSMUSG00000100791	Gm28199	NA	NA
ENSMUSG00000026305	Lrrfip1	-0.0411909	0.526422
ENSMUSG00000070732	Rbm44	2.47743	0.0838309
ENSMUSG00000100018	Gm7776	0.086143	0.960147
ENSMUSG00000034353	Ramp1	0.0337595	0.516383
ENSMUSG00000034343	Ube2f	0.0159973	0.824159
ENSMUSG00000083064	Gm7785	0.481897	0.390577
ENSMUSG00000026307	Scly	0.195976	0.11436
ENSMUSG00000090322	Gm17090	0.0722101	0.976656
ENSMUSG00000049515	Espnl	1.16175	0.184699
ENSMUSG00000026308	Klhl30	1.05261	0.465736
ENSMUSG00000047443	Erfe	0.134764	0.928
ENSMUSG00000026309	Ilkap	0.00497395	0.934742
ENSMUSG00000100253	1700020N18Rik	2.50237	0.389346
ENSMUSG00000067071	Hes6	0.0418119	0.607137
ENSMUSG00000055866	Per2	0.212238	0.0331749
ENSMUSG00000101911	Gm28381	NA	NA
ENSMUSG00000100151	Gm28382	NA	NA
ENSMUSG00000101958	Gm19085	NA	NA
ENSMUSG00000034292	Traf3ip1	0.0640131	0.542524
ENSMUSG00000026311	Asb1	0.0137927	0.851455
ENSMUSG00000101705	Gm28380	NA	NA
ENSMUSG00000100980	Gm29100	-0.355679	0.680144
ENSMUSG00000007805	Twist2	0.946279	0.146915
ENSMUSG00000101414	Gm29101	1.63201	0.475802
ENSMUSG00000102745	Gm37600	NA	NA
ENSMUSG00000026313	Hdac4	-0.0765599	0.206893
ENSMUSG00000103101	Gm37048	0.15519	0.886207
ENSMUSG00000102565	Gm37036	0.493222	0.712517
ENSMUSG00000101265	Gm29099	NA	NA
ENSMUSG00000101522	Gm7837	NA	NA
ENSMUSG00000026260	Ndufa10	0.0588914	0.168239
ENSMUSG00000098288	Mir6900	NA	NA
ENSMUSG00000067064	Olfr1416	NA	NA
ENSMUSG00000057464	Olfr1415	NA	NA
ENSMUSG00000042849	Olfr1414	NA	NA
ENSMUSG00000058904	Olfr1413	NA	NA
ENSMUSG00000097001	1700054K02Rik	NA	NA
ENSMUSG00000099363	Gm28478	NA	NA
ENSMUSG00000046300	Olfr1412	NA	NA
ENSMUSG00000107778	Gm44098	NA	NA
ENSMUSG00000062497	Olfr1411	NA	NA
ENSMUSG00000108131	Gm44099	NA	NA
ENSMUSG00000063583	Olfr1410	NA	NA
ENSMUSG00000061616	Olfr12	0.0840633	0.973169
ENSMUSG00000073616	Cops9	0.021862	0.6977
ENSMUSG00000044055	Otos	0.229492	0.561462
ENSMUSG00000100546	Gm29483	-0.0483704	0.880042
ENSMUSG00000099665	Gm29482	NA	NA
ENSMUSG00000100781	Gm29481	0.649274	0.837246
ENSMUSG00000034220	Gpc1	0.324954	0.000364466
ENSMUSG00000101995	Gm29480	-1.46249	0.484545
ENSMUSG00000065470	Mir149	NA	NA
ENSMUSG00000034212	Ankmy1	0.948467	0.0841876
ENSMUSG00000047067	Dusp28	0.0690951	0.381237
ENSMUSG00000097251	5033417F24Rik	0.0330256	0.883637
ENSMUSG00000026269	Rnpepl1	0.0917795	0.193666
ENSMUSG00000100632	9430060I03Rik	-0.23725	0.361172
ENSMUSG00000026270	Capn10	-0.0547824	0.445813
ENSMUSG00000026271	Gpr35	0.230048	0.659524
ENSMUSG00000100021	Gm18697	NA	NA
ENSMUSG00000045091	Aqp12	-1.19513	0.584359
ENSMUSG00000014602	Kif1a	0.112637	0.0119703
ENSMUSG00000101378	Gm28086	-1.64145	0.537053
ENSMUSG00000026272	Agxt	0.83043	0.627144
ENSMUSG00000034159	2310007B03Rik	-2.3523	0.170555
ENSMUSG00000084989	Crocc2	0.898727	0.30997
ENSMUSG00000047793	Sned1	-0.364143	0.00997887
ENSMUSG00000098997	Mir6901	NA	NA
ENSMUSG00000026273	Mterf4	0.0105114	0.895827
ENSMUSG00000101172	Gm28535	0.264735	0.754589
ENSMUSG00000100351	Gm7867	0.0768235	0.939364
ENSMUSG00000026274	Pask	0.0553284	0.787428
ENSMUSG00000026275	Ppp1r7	-0.0387727	0.410956
ENSMUSG00000106302	Mir6902	-0.375268	0.621053
ENSMUSG00000098689	Mir6345	-0.678079	0.587652
ENSMUSG00000064389	Gm26446	1.23795	0.35031
ENSMUSG00000034107	Ano7	-0.782784	0.337229
ENSMUSG00000034088	Hdlbp	-0.0544026	0.255176
ENSMUSG00000090489	Gm17415	-0.51896	0.699329
ENSMUSG00000026276	45902	-0.00302158	0.992103
ENSMUSG00000116048	45902	NA	NA
ENSMUSG00000034066	Farp2	-0.0335485	0.78594
ENSMUSG00000103854	Gm37250	0.695759	0.170519
ENSMUSG00000026277	Stk25	0.0889263	0.094114
ENSMUSG00000100927	Gm28536	1.35099	0.0899777
ENSMUSG00000026278	Bok	0.864092	6.96148e-10
ENSMUSG00000026279	Thap4	0.113149	0.266527
ENSMUSG00000101952	Gm10550	1.61896	0.394922
ENSMUSG00000026280	Atg4b	-0.021518	0.680749
ENSMUSG00000026281	Dtymk	-0.0749172	0.26561
ENSMUSG00000026283	Ing5	-0.110604	0.268257
ENSMUSG00000088961	Gm22089	-1.62756	0.541894
ENSMUSG00000073609	D2hgdh	-0.144843	0.219563
ENSMUSG00000094651	Gal3st2	-0.792136	0.561025
ENSMUSG00000101660	Gm18666	0.377297	0.567236
ENSMUSG00000093805	Gal3st2b	-0.24735	0.872055
ENSMUSG00000099624	Gm7889	0.645495	0.544396
ENSMUSG00000073608	Gal3st2c	0.60869	0.578762
ENSMUSG00000034000	Neu4	0.0489732	0.695435
ENSMUSG00000026285	Pdcd1	0.0937885	0.929875
ENSMUSG00000100990	Gm7891	NA	NA
ENSMUSG00000100347	Gm7895	0.177366	0.541176
ENSMUSG00000077413	Gm23389	NA	NA
ENSMUSG00000100518	4930440C22Rik	1.37343	0.565565
ENSMUSG00000089310	Gm23181	NA	NA
ENSMUSG00000099592	Gm5264	NA	NA
ENSMUSG00000051185	Fam174a	-0.0519496	0.344413
ENSMUSG00000103973	BC055308	0.300829	0.469568
ENSMUSG00000081051	Gm15427	-0.038001	0.487576
ENSMUSG00000040710	St8sia4	-0.365312	8.99631e-05
ENSMUSG00000103197	Gm37642	-0.512243	0.350655
ENSMUSG00000100777	4930598F16Rik	1.67989	0.593424
ENSMUSG00000102718	Gm37761	NA	NA
ENSMUSG00000095955	Gm22360	NA	NA
ENSMUSG00000100062	1700063A18Rik	NA	NA
ENSMUSG00000080345	Gm24586	NA	NA
ENSMUSG00000096585	Gm22917	NA	NA
ENSMUSG00000102658	Gm37076	NA	NA
ENSMUSG00000100336	Gm29601	NA	NA
ENSMUSG00000100589	4930533P14Rik	NA	NA
ENSMUSG00000095610	Gm26245	NA	NA
ENSMUSG00000100362	Gm1833	0.915269	0.447802
ENSMUSG00000077255	Gm26078	NA	NA
ENSMUSG00000040693	Slco4c1	-0.177916	0.244997
ENSMUSG00000097814	Panct2	-0.0214701	0.917989
ENSMUSG00000045463	Slco6b1	1.22635	0.698022
ENSMUSG00000097480	Gm9499	NA	NA
ENSMUSG00000100454	Gm28901	1.25036	0.143231
ENSMUSG00000044757	Gm6430	-0.650105	0.34323
ENSMUSG00000026331	Slco6c1	0.649274	0.837246
ENSMUSG00000100484	Gm7133	NA	NA
ENSMUSG00000101348	Gm7135	1.19762	0.58824
ENSMUSG00000103179	Gm37171	NA	NA
ENSMUSG00000044768	D1Ertd622e	-0.131845	0.0640012
ENSMUSG00000118489	0	0.57537	0.787412
ENSMUSG00000040648	Ppip5k2	-0.114236	0.149203
ENSMUSG00000026333	Gin1	-0.175145	0.083941
ENSMUSG00000026335	Pam	0.171327	0.00614736
ENSMUSG00000104140	Gm37140	0.560578	0.0841266
ENSMUSG00000089169	Gm25413	NA	NA
ENSMUSG00000089782	Gm3531	0.309241	0.112337
ENSMUSG00000089706	B230216N24Rik	0.30743	0.251807
ENSMUSG00000096085	Gm24465	-1.61149	0.595741
ENSMUSG00000100182	1810006J02Rik	-0.504868	0.873093
ENSMUSG00000100711	Gm29461	NA	NA
ENSMUSG00000097608	Gm7952	-0.504868	0.873093
ENSMUSG00000099634	Gm29462	0.0722044	0.981775
ENSMUSG00000026336	Slco6d1	0.649274	0.837246
ENSMUSG00000089791	Gm3555	-0.768783	0.40875
ENSMUSG00000096193	Gm26134	NA	NA
ENSMUSG00000100009	Gm7967	0.372494	0.1491
ENSMUSG00000099686	Gm29460	0.337697	0.670911
ENSMUSG00000087804	Gm23434	NA	NA
ENSMUSG00000099453	Gm18248	NA	NA
ENSMUSG00000067028	Cntnap5b	0.0350856	0.740841
ENSMUSG00000082431	Tdpx-ps1	0.838289	0.0242193
ENSMUSG00000104104	Gm37877	0.414514	0.425311
ENSMUSG00000100662	Gm19029	-1.45429	0.409789
ENSMUSG00000087883	Gm23602	1.06461	0.403619
ENSMUSG00000099835	Gm29668	0.504152	0.60588
ENSMUSG00000100794	Gm29667	0.804033	0.0762583
ENSMUSG00000099427	Gm18700	2.41178	0.416374
ENSMUSG00000099892	Gm18185	1.22635	0.698022
ENSMUSG00000100977	Gm29334	NA	NA
ENSMUSG00000077039	Gm25537	NA	NA
ENSMUSG00000100684	Gm20268	NA	NA
ENSMUSG00000100088	Gm28801	NA	NA
ENSMUSG00000100222	Psmb6-ps2	0.66191	0.35392
ENSMUSG00000100065	Gm18969	NA	NA
ENSMUSG00000100349	Gm28188	NA	NA
ENSMUSG00000099375	Gm28187	0.649278	0.831679
ENSMUSG00000077295	Gm24122	NA	NA
ENSMUSG00000099770	Gm28623	NA	NA
ENSMUSG00000088510	Gm23036	NA	NA
ENSMUSG00000101890	Gm3116	NA	NA
ENSMUSG00000099989	Gm20281	-0.504868	0.873093
ENSMUSG00000087908	Gm22034	NA	NA
ENSMUSG00000100955	Gm18728	NA	NA
ENSMUSG00000088594	Gm23965	NA	NA
ENSMUSG00000099469	Gm29141	NA	NA
ENSMUSG00000102325	Gm37789	NA	NA
ENSMUSG00000101297	Gm18447	NA	NA
ENSMUSG00000100059	Gm29140	NA	NA
ENSMUSG00000088161	Gm23537	NA	NA
ENSMUSG00000099464	Gm5260	NA	NA
ENSMUSG00000100935	Gm29592	NA	NA
ENSMUSG00000099801	Gm29011	NA	NA
ENSMUSG00000050840	Cdh20	-0.159499	0.216156
ENSMUSG00000103991	Gm38031	-0.15534	0.846936
ENSMUSG00000084704	n-R5s216	1.22635	0.698022
ENSMUSG00000103060	Gm36969	0.817668	0.611214
ENSMUSG00000089866	Gm15699	-0.322033	0.881048
ENSMUSG00000099669	Gm29012	0.649274	0.837246
ENSMUSG00000099702	Gm29013	0.649281	0.806395
ENSMUSG00000047496	Rnf152	-0.0380986	0.847895
ENSMUSG00000099582	Gm29014	1.22635	0.698022
ENSMUSG00000097482	Gm17634	0.401588	0.709797
ENSMUSG00000101214	Gm28403	-0.504865	0.851754
ENSMUSG00000067017	Gm3608	-0.0684213	0.739067
ENSMUSG00000056536	Pign	-0.0594935	0.562323
ENSMUSG00000100672	Gm28404	-0.32766	0.854219
ENSMUSG00000101219	Gm20302	NA	NA
ENSMUSG00000076999	Gm22426	NA	NA
ENSMUSG00000101656	Gm8004	NA	NA
ENSMUSG00000026319	2310035C23Rik	-0.0169848	0.799941
ENSMUSG00000104044	Gm37566	0.414256	0.305065
ENSMUSG00000101330	Gm10193	-0.283757	0.813906
ENSMUSG00000026321	Tnfrsf11a	0.216886	0.292625
ENSMUSG00000102690	Gm37779	NA	NA
ENSMUSG00000089206	Gm26214	NA	NA
ENSMUSG00000099448	Gm18801	NA	NA
ENSMUSG00000099843	Gm7160	0.0901734	0.731088
ENSMUSG00000038866	Zcchc2	0.107842	0.274017
ENSMUSG00000102501	Gm37372	1.19929	0.422487
ENSMUSG00000097612	Gm26509	0.148541	0.852462
ENSMUSG00000101583	Gm20753	0.177431	0.806164
ENSMUSG00000044340	Phlpp1	0.0391624	0.542825
ENSMUSG00000103291	Gm38235	-0.255235	0.463247
ENSMUSG00000100247	A530053M12Rik	NA	NA
ENSMUSG00000099604	Gm6651	NA	NA
ENSMUSG00000057329	Bcl2	-0.0321543	0.775123
ENSMUSG00000054006	D630008O14Rik	-0.504868	0.873093
ENSMUSG00000098344	Mir3473f	NA	NA
ENSMUSG00000103348	Gm37053	-0.504865	0.868012
ENSMUSG00000009905	Kdsr	-0.10766	0.100436
ENSMUSG00000009907	Vps4b	-0.0890248	0.15985
ENSMUSG00000067006	Serpinb5	0.70644	0.512351
ENSMUSG00000083613	Pou2f3-rs1	NA	NA
ENSMUSG00000059956	Serpinb12	NA	NA
ENSMUSG00000048775	Serpinb13	NA	NA
ENSMUSG00000084228	Gm8080	NA	NA
ENSMUSG00000044594	Serpinb3a	NA	NA
ENSMUSG00000058017	Serpinb3d	NA	NA
ENSMUSG00000083884	Gm15388	NA	NA
ENSMUSG00000073602	Serpinb3b	NA	NA
ENSMUSG00000080729	Gm8084	NA	NA
ENSMUSG00000081114	Gm15390	NA	NA
ENSMUSG00000073601	Serpinb3c	NA	NA
ENSMUSG00000084189	Gm8089	NA	NA
ENSMUSG00000026327	Serpinb11	NA	NA
ENSMUSG00000087210	Gm15391	NA	NA
ENSMUSG00000067001	Serpinb7	-0.569328	0.642961
ENSMUSG00000089278	Gm24553	NA	NA
ENSMUSG00000062345	Serpinb2	NA	NA
ENSMUSG00000092572	Serpinb10	-0.504868	0.873093
ENSMUSG00000026315	Serpinb8	0.659191	0.000332298
ENSMUSG00000086161	Gm15389	NA	NA
ENSMUSG00000096241	Gm24267	NA	NA
ENSMUSG00000077237	Gm22438	NA	NA
ENSMUSG00000100457	D830032E09Rik	NA	NA
ENSMUSG00000101477	Gm18448	NA	NA
ENSMUSG00000099484	Gm28282	NA	NA
ENSMUSG00000100041	Gm5702	NA	NA
ENSMUSG00000104478	Gm38212	NA	NA
ENSMUSG00000101231	Gm28283	NA	NA
ENSMUSG00000101097	Gm6679	NA	NA
ENSMUSG00000100831	Gm17847	NA	NA
ENSMUSG00000100884	Gm28281	NA	NA
ENSMUSG00000089037	Gm22159	NA	NA
ENSMUSG00000084741	Gm25293	NA	NA
ENSMUSG00000100025	Gm8141	NA	NA
ENSMUSG00000026312	Cdh7	0.631353	0.00520466
ENSMUSG00000100290	Gm18552	NA	NA
ENSMUSG00000100758	Gm3332	NA	NA
ENSMUSG00000099926	Gm6693	NA	NA
ENSMUSG00000047216	Cdh19	0.981225	1.11506e-09
ENSMUSG00000102788	Gm38255	0.649281	0.80778
ENSMUSG00000102160	Gm36944	0.323881	0.594177
ENSMUSG00000101253	Gm29088	1.22635	0.698022
ENSMUSG00000101846	Gm19927	0.649274	0.837246
ENSMUSG00000100555	Gm8173	0.155321	0.79216
ENSMUSG00000102728	Gm37934	1.22635	0.698022
ENSMUSG00000038702	Dsel	-0.0767485	0.363247
ENSMUSG00000101875	Gm6028	NA	NA
ENSMUSG00000099732	Gm17752	NA	NA
ENSMUSG00000101220	Gm6717	NA	NA
ENSMUSG00000100020	Gm19086	NA	NA
ENSMUSG00000101054	Gm18406	-0.265546	0.789434
ENSMUSG00000088691	Gm22331	NA	NA
ENSMUSG00000099884	Gm8204	NA	NA
ENSMUSG00000100304	Gm28190	NA	NA
ENSMUSG00000101453	Gm28189	NA	NA
ENSMUSG00000102105	Gm17946	-0.504868	0.873093
ENSMUSG00000099943	Gm18181	0.649274	0.837246
ENSMUSG00000084546	Gm24937	NA	NA
ENSMUSG00000097648	9330185C12Rik	0.649278	0.828288
ENSMUSG00000101687	Gm4854	NA	NA
ENSMUSG00000100515	Gm17916	-0.410806	0.223611
ENSMUSG00000070695	Cntnap5a	-0.563918	7.99687e-09
ENSMUSG00000092948	Gm23393	NA	NA
ENSMUSG00000102033	Gm28263	NA	NA
ENSMUSG00000094429	Gm19965	NA	NA
ENSMUSG00000101154	Gm17777	NA	NA
ENSMUSG00000065865	Gm24030	NA	NA
ENSMUSG00000098815	Gm27785	NA	NA
ENSMUSG00000101573	Gm28361	NA	NA
ENSMUSG00000107979	Zfp813-ps	NA	NA
ENSMUSG00000101373	Zfp813-ps	NA	NA
ENSMUSG00000099615	Gm28362	NA	NA
ENSMUSG00000100265	Gm28363	NA	NA
ENSMUSG00000100527	Gm28359	NA	NA
ENSMUSG00000099571	Gm18182	NA	NA
ENSMUSG00000101303	B020011L13Rik	NA	NA
ENSMUSG00000100305	Gm28360	NA	NA
ENSMUSG00000099534	Gm28169	NA	NA
ENSMUSG00000100886	Gm7195	NA	NA
ENSMUSG00000101415	Gm28168	NA	NA
ENSMUSG00000100617	Gm7145	NA	NA
ENSMUSG00000100703	Gm28358	NA	NA
ENSMUSG00000100177	Gm29489	NA	NA
ENSMUSG00000101363	Gm29490	NA	NA
ENSMUSG00000101590	Gm29104	NA	NA
ENSMUSG00000102030	Gm29106	1.0195	0.575794
ENSMUSG00000099870	Gm7200	1.22635	0.698022
ENSMUSG00000026374	Tsn	-0.0601744	0.179487
ENSMUSG00000026377	Nifk	-0.307614	0.000106442
ENSMUSG00000099936	Gm28867	1.22635	0.698022
ENSMUSG00000064302	Clasp1	-0.044173	0.456235
ENSMUSG00000077257	Gm26080	0.922803	0.479083
ENSMUSG00000107722	2900060B14Rik	-0.104973	0.921639
ENSMUSG00000080542	Gm22710	NA	NA
ENSMUSG00000100770	Gm28466	-0.380129	0.746598
ENSMUSG00000026380	Tfcp2l1	0.560085	3.92078e-05
ENSMUSG00000089601	Gm22094	NA	NA
ENSMUSG00000101624	Gm28882	0.649274	0.837246
ENSMUSG00000088363	Gm23497	NA	NA
ENSMUSG00000100040	Gm28467	NA	NA
ENSMUSG00000048402	Gli2	-0.162037	0.386631
ENSMUSG00000098273	Mir6346	NA	NA
ENSMUSG00000097408	Gm26831	-0.516859	0.670005
ENSMUSG00000096939	Gm8321	NA	NA
ENSMUSG00000100767	Gm3508	NA	NA
ENSMUSG00000099860	Gm29456	NA	NA
ENSMUSG00000101179	Gm29455	3.02711	0.0302747
ENSMUSG00000037035	Inhbb	0.276146	0.192291
ENSMUSG00000004451	Ralb	0.00251887	0.979113
ENSMUSG00000101437	Gm29454	0.649274	0.837246
ENSMUSG00000098447	Gm27184	0.817269	0.2935
ENSMUSG00000098923	Tmem185b	-0.00289716	0.974508
ENSMUSG00000101731	3830432H09Rik	2.06178	0.202896
ENSMUSG00000084505	Gm25322	NA	NA
ENSMUSG00000026383	Epb41l5	-0.00644586	0.96705
ENSMUSG00000102687	Gm37219	-0.636891	0.709883
ENSMUSG00000026384	Ptpn4	-0.14991	0.047655
ENSMUSG00000091876	Gm3851	0.514324	0.586896
ENSMUSG00000103146	Gm37745	0.0835541	0.834112
ENSMUSG00000100436	Gm29657	NA	NA
ENSMUSG00000090277	Gm8338	-0.504868	0.873093
ENSMUSG00000100042	Gm29658	NA	NA
ENSMUSG00000100636	Gm3551	0.160837	0.847406
ENSMUSG00000101224	Gm28209	0.0722102	0.976464
ENSMUSG00000036975	Tmem177	-0.0905879	0.522866
ENSMUSG00000036962	Cfap221	0.238261	0.910879
ENSMUSG00000092245	Gm17973	NA	NA
ENSMUSG00000026387	Sctr	0.27239	0.491477
ENSMUSG00000050777	Tmem37	0.0120499	0.96984
ENSMUSG00000026385	Dbi	0.0293015	0.692312
ENSMUSG00000026388	3110009E18Rik	0.0402991	0.846132
ENSMUSG00000026389	Steap3	-0.379204	0.00449559
ENSMUSG00000036907	C1ql2	-0.19703	0.0377908
ENSMUSG00000101275	1700012E03Rik	NA	NA
ENSMUSG00000026390	Marco	0.649274	0.837246
ENSMUSG00000058665	En1	NA	NA
ENSMUSG00000099957	2610027F03Rik	NA	NA
ENSMUSG00000101386	Gm29346	NA	NA
ENSMUSG00000101922	Gm29345	NA	NA
ENSMUSG00000100761	Gm29344	NA	NA
ENSMUSG00000099336	Gm29348	NA	NA
ENSMUSG00000100979	Gm29347	NA	NA
ENSMUSG00000102360	Gm37043	NA	NA
ENSMUSG00000097881	Celrr	-0.378818	0.0815787
ENSMUSG00000101700	Gm29359	NA	NA
ENSMUSG00000104332	Gm38283	0.0722044	0.981775
ENSMUSG00000003721	Insig2	-0.106884	0.106458
ENSMUSG00000104253	Gm37174	-0.245958	0.317911
ENSMUSG00000101791	2210011K15Rik	0.112582	0.954204
ENSMUSG00000026339	Ccdc93	-0.100381	0.28
ENSMUSG00000085857	Gm15392	0.117302	0.929748
ENSMUSG00000083582	Gm15393	NA	NA
ENSMUSG00000050534	Htr5b	1.13445	0.0130758
ENSMUSG00000081130	Gm8217	NA	NA
ENSMUSG00000001674	Ddx18	-0.0582604	0.470484
ENSMUSG00000102006	Gm28591	NA	NA
ENSMUSG00000102488	Gm37920	NA	NA
ENSMUSG00000083584	Gm15394	NA	NA
ENSMUSG00000100913	Gm8392	NA	NA
ENSMUSG00000080410	Gm26472	NA	NA
ENSMUSG00000099960	Gm28590	NA	NA
ENSMUSG00000089274	Gm24547	NA	NA
ENSMUSG00000103263	Gm36982	NA	NA
ENSMUSG00000089190	Gm25771	NA	NA
ENSMUSG00000099451	Gm29192	NA	NA
ENSMUSG00000104180	Gm37970	NA	NA
ENSMUSG00000100762	Gm8403	NA	NA
ENSMUSG00000100405	Gm28911	NA	NA
ENSMUSG00000100525	Gm20058	NA	NA
[truncated: 53,473 more rows]

## Sheet: TableS4
Table S4. Differentially expressed genes in the dorsal DG of corticosterone-treated mice compared to control mice
GeneID	Gene	log2FoldChange	pvalue
ENSMUSG00000102693	#N/A	-0.640343	0.839454
ENSMUSG00000064842	Gm26206	NA	NA
ENSMUSG00000051951	Xkr4	-0.154392	0.0288618
ENSMUSG00000102851	Gm18956	-0.954347	0.135728
ENSMUSG00000103377	Gm37180	-0.413044	0.0267642
ENSMUSG00000104017	Gm37363	-0.0295432	0.886701
ENSMUSG00000103025	Gm37686	-0.140624	0.587895
ENSMUSG00000089699	Gm1992	NA	NA
ENSMUSG00000103201	Gm37329	0.11872	0.768342
ENSMUSG00000103147	Gm7341	-0.355804	0.720354
ENSMUSG00000103161	Gm38148	-0.292435	0.393596
ENSMUSG00000102331	Gm19938	-0.100298	0.590494
ENSMUSG00000102348	Gm10568	0.513807	0.838083
ENSMUSG00000102592	Gm38385	NA	NA
ENSMUSG00000088333	Gm27396	NA	NA
[truncated: 55,456 more rows]

## Sheet: TableS5
Table S5. Transcriptome datesets used in this study
[truncated: 33 more rows]

[truncated: 21 more sheets: TableS6, TableS7, TableS8, TableS9, TableS10, TableS11, TableS12, TableS13, TableS14, TableS15, TableS16, TableS17, TableS18, TableS19, TableS20, TableS21, TableS22, TableS23, TableS24, TableS25 …]
